# Supplementary material for: Du’an Karst of Guangxi: a kingdom of the cavernicolous genus Dongodytes Deuve (Coleoptera, Carabidae, Trechinae)
Source: Zookeys. 2014 Nov 14;(454):69–107. doi: 10.3897/zookeys.454.7269 (PMC4258740; doi:10.3897/zookeys.454.7269)
Supplement: XML Treatment for Dongodytes (s. str.) [file zookeys.454.7269-treatment2.xml]

<!DOCTYPE tp:taxon-treatment
  PUBLIC "-//TaxonX//DTD Taxonomic Treatment Publishing DTD v0 20100105//EN" "tax-treatment-NSO.dtd">
<tp:taxon-treatment xmlns:tp="http://www.plazi.org/taxpub"><tp:treatment-meta><kwd-group><label>Taxon classification</label><kwd><named-content content-type="kingdom">Animalia</named-content></kwd><kwd><named-content content-type="order">Coleoptera</named-content></kwd><kwd><named-content content-type="family">Carabidae</named-content></kwd></kwd-group><mixed-citation publication-type="journal"><person-group><name><surname>Tian</surname><given-names>Mingyi</given-names></name><name><surname>Yin</surname><given-names>Haomin</given-names></name><name><surname>Huang</surname><given-names>Sunbin</given-names></name></person-group><article-title>Du’an Karst of Guangxi: a kingdom of the cavernicolous genus <italic><tp:taxon-name><tp:taxon-name-part taxon-name-part-type="genus">Dongodytes</tp:taxon-name-part></tp:taxon-name></italic> Deuve (<tp:taxon-name><tp:taxon-name-part taxon-name-part-type="order">Coleoptera</tp:taxon-name-part></tp:taxon-name>, <tp:taxon-name><tp:taxon-name-part taxon-name-part-type="family">Carabidae</tp:taxon-name-part></tp:taxon-name>, <tp:taxon-name><tp:taxon-name-part taxon-name-part-type="subfamily">Trechinae</tp:taxon-name-part></tp:taxon-name>)</article-title><source>Zookeys</source><day>14</day><month>11</month><year>2014</year><volume>2014</volume><issue>454</issue><fpage>69</fpage><lpage>107</lpage><pub-id pub-id-type="doi">10.3897/zookeys.454.7269</pub-id></mixed-citation></tp:treatment-meta><tp:nomenclature><label>Subgenus</label><tp:taxon-name>
                        <tp:taxon-name-part taxon-name-part-type="subgenus">Dongodytes</tp:taxon-name-part>
                        <tp:taxon-name-part taxon-name-part-type="sensu">(s. str.)</tp:taxon-name-part>
                    </tp:taxon-name><tp:taxon-authority>Deuve, 1993</tp:taxon-authority><tp:nomenclature-citation-list><tp:nomenclature-citation><tp:taxon-name><tp:taxon-name-part taxon-name-part-type="genus">Dongodytes</tp:taxon-name-part></tp:taxon-name><comment> Deuve, 1993: 292</comment></tp:nomenclature-citation></tp:nomenclature-citation-list></tp:nomenclature><tp:treatment-sec sec-type="Type species"><title>Type species.</title><p><italic><tp:taxon-name><tp:taxon-name-part taxon-name-part-type="genus">Dongodytes</tp:taxon-name-part> <tp:taxon-name-part taxon-name-part-type="species">fowleri</tp:taxon-name-part></tp:taxon-name></italic> Deuve, 1993: 292.</p></tp:treatment-sec><tp:treatment-sec sec-type="Type locality"><title>Type locality:</title><p>Bama County: cave Jiabao Dong.</p></tp:treatment-sec><tp:treatment-sec sec-type="Diagnostic characters"><title>Diagnostic characters.</title><p>Body shiny and polished, antennae very long, extending over elytral apex, head elongate, genae gradually narrowed posteriad, not expanded medially, neck constriction long, posterior supraorbital setae present or not, head and pronotum glabrous or covered with sparse long and erected setae, elytra glabrous in most species (except for <!--PageBreak--><italic><tp:taxon-name><tp:taxon-name-part taxon-name-part-type="genus">Dongodytes</tp:taxon-name-part> <tp:taxon-name-part taxon-name-part-type="species">elongatus</tp:taxon-name-part></tp:taxon-name></italic> sp. n. which is wholly pubescent), anterior dorsal pore on 3<sup>rd</sup> stria present (Fig. <xref ref-type="fig" rid="F3">6</xref>); legs very elongate, more slender than in <italic><tp:taxon-name><tp:taxon-name-part taxon-name-part-type="subgenus">Dongodytodes</tp:taxon-name-part></tp:taxon-name></italic>; ventrite VII in male with two pairs of paramedian setae in both sexes (Fig. <xref ref-type="fig" rid="F7">25</xref>).</p></tp:treatment-sec><tp:treatment-sec sec-type="Distribution"><title>Distribution.</title><p>Northwestern Guangxi (Du’an, Bama, Fengshan and Tian’e Counties) (Fig. <xref ref-type="fig" rid="F18">73</xref>). <italic><tp:taxon-name><tp:taxon-name-part taxon-name-part-type="genus">Dongodytes</tp:taxon-name-part></tp:taxon-name></italic> (s. str.) is composed of six species. Three of them are recorded from Du’an County, and a single species is known in each of Bama, Fengshan and Tian’e Counties, respectively. Each species of <italic><tp:taxon-name><tp:taxon-name-part taxon-name-part-type="genus">Dongodytes</tp:taxon-name-part></tp:taxon-name></italic> (s. str.) is only known from a single limestone cave.</p></tp:treatment-sec><tp:treatment-sec><!--Section generated to contain objects referenced in tp:taxon-treatment.--><fig id="F3" position="float" orientation="portrait"><label>Figures 6–7.</label><caption><p>Elytral chaetotaxal patterns in <italic><tp:taxon-name><tp:taxon-name-part taxon-name-part-type="genus">Dongodytes</tp:taxon-name-part></tp:taxon-name></italic>. <bold>6</bold> <tp:taxon-name><tp:taxon-name-part taxon-name-part-type="genus">Dongodytes</tp:taxon-name-part> <tp:taxon-name-part taxon-name-part-type="sensu">(s. str.)</tp:taxon-name-part> <tp:taxon-name-part taxon-name-part-type="species">lani</tp:taxon-name-part></tp:taxon-name> sp. n. <bold>7</bold> <tp:taxon-name><tp:taxon-name-part taxon-name-part-type="genus">Dongodytes</tp:taxon-name-part> (<tp:taxon-name-part taxon-name-part-type="subgenus">Dongodytodes</tp:taxon-name-part>) <tp:taxon-name-part taxon-name-part-type="species">jinzhuensis</tp:taxon-name-part></tp:taxon-name> sp. n.</p></caption><graphic xmlns:xlink="http://www.w3.org/1999/xlink" xlink:href="zookeys-454-069-g003.jpg" position="float" orientation="portrait" xlink:type="simple" id="oo_33934.jpg"/></fig><fig id="F7" position="float" orientation="portrait"><label>Figures 25–26.</label><caption><p>Abdominal ventrite VII of <italic><tp:taxon-name><tp:taxon-name-part taxon-name-part-type="genus">Dongodytes</tp:taxon-name-part></tp:taxon-name></italic> in male. <bold>25</bold> <tp:taxon-name><tp:taxon-name-part taxon-name-part-type="genus">Dongodytes</tp:taxon-name-part> <tp:taxon-name-part taxon-name-part-type="sensu">(s. str.)</tp:taxon-name-part> <tp:taxon-name-part taxon-name-part-type="species">lani</tp:taxon-name-part></tp:taxon-name> sp. n., paratype <bold>26</bold> <tp:taxon-name><tp:taxon-name-part taxon-name-part-type="genus">Dongodytes</tp:taxon-name-part> (<tp:taxon-name-part taxon-name-part-type="subgenus">Dongodytodes</tp:taxon-name-part>) <tp:taxon-name-part taxon-name-part-type="species">jinzhuensis</tp:taxon-name-part></tp:taxon-name> sp. n., paratype.</p></caption><graphic xmlns:xlink="http://www.w3.org/1999/xlink" xlink:href="zookeys-454-069-g007.jpg" position="float" orientation="portrait" xlink:type="simple" id="oo_33938.jpg"/></fig><fig id="F18" position="float" orientation="portrait"><label>Figure 73.</label><caption><p>Distribution of the genus <italic><tp:taxon-name><tp:taxon-name-part taxon-name-part-type="genus">Dongodytes</tp:taxon-name-part></tp:taxon-name></italic>. <bold>a</bold> <tp:taxon-name><tp:taxon-name-part taxon-name-part-type="genus">Dongodytes</tp:taxon-name-part> <tp:taxon-name-part taxon-name-part-type="sensu">(s. str.)</tp:taxon-name-part> <tp:taxon-name-part taxon-name-part-type="species">giraffa</tp:taxon-name-part></tp:taxon-name> Uéno <bold>b</bold> <tp:taxon-name><tp:taxon-name-part taxon-name-part-type="genus">Dongodytes</tp:taxon-name-part> <tp:taxon-name-part taxon-name-part-type="sensu">(s. str.)</tp:taxon-name-part> <tp:taxon-name-part taxon-name-part-type="species">grandis</tp:taxon-name-part></tp:taxon-name> Uéno <bold>c</bold> <tp:taxon-name><tp:taxon-name-part taxon-name-part-type="genus">Dongodytes</tp:taxon-name-part> <tp:taxon-name-part taxon-name-part-type="sensu">(s. str.)</tp:taxon-name-part> <tp:taxon-name-part taxon-name-part-type="species">fowleri</tp:taxon-name-part></tp:taxon-name> Deuve <bold>d</bold> <tp:taxon-name><tp:taxon-name-part taxon-name-part-type="genus">Dongodytes</tp:taxon-name-part> (<tp:taxon-name-part taxon-name-part-type="subgenus">Dongodytodes</tp:taxon-name-part>) <tp:taxon-name-part taxon-name-part-type="species">yaophilus</tp:taxon-name-part></tp:taxon-name> sp. n. <bold>e</bold> <tp:taxon-name><tp:taxon-name-part taxon-name-part-type="genus">Dongodytes</tp:taxon-name-part> (<tp:taxon-name-part taxon-name-part-type="subgenus">Dongodytodes</tp:taxon-name-part>) <tp:taxon-name-part taxon-name-part-type="species">deharvengi</tp:taxon-name-part></tp:taxon-name> Tian <bold>f</bold> <tp:taxon-name><tp:taxon-name-part taxon-name-part-type="genus">Dongodytes</tp:taxon-name-part> <tp:taxon-name-part taxon-name-part-type="sensu">(s. str.)</tp:taxon-name-part> <tp:taxon-name-part taxon-name-part-type="species">troglodytes</tp:taxon-name-part></tp:taxon-name> sp. n. <bold>g</bold> <tp:taxon-name><tp:taxon-name-part taxon-name-part-type="genus">Dongodytes</tp:taxon-name-part> (<tp:taxon-name-part taxon-name-part-type="subgenus">Dongodytodes</tp:taxon-name-part>) <tp:taxon-name-part taxon-name-part-type="species">jinzhuensis</tp:taxon-name-part></tp:taxon-name> sp. n. <bold>h</bold> <tp:taxon-name><tp:taxon-name-part taxon-name-part-type="genus">Dongodytes</tp:taxon-name-part> (<tp:taxon-name-part taxon-name-part-type="subgenus">Dongodytodes</tp:taxon-name-part>) <tp:taxon-name-part taxon-name-part-type="species">inexpectatus</tp:taxon-name-part></tp:taxon-name> sp. n. <bold>i</bold> <tp:taxon-name><tp:taxon-name-part taxon-name-part-type="genus">Dongodytes</tp:taxon-name-part> (<tp:taxon-name-part taxon-name-part-type="subgenus">Dongodytodes</tp:taxon-name-part>) <tp:taxon-name-part taxon-name-part-type="species">brevipenis</tp:taxon-name-part></tp:taxon-name> sp. n. <bold>j</bold> <tp:taxon-name><tp:taxon-name-part taxon-name-part-type="genus">Dongodytes</tp:taxon-name-part> <tp:taxon-name-part taxon-name-part-type="sensu">(s. str.)</tp:taxon-name-part> <tp:taxon-name-part taxon-name-part-type="species">baxian</tp:taxon-name-part></tp:taxon-name> Tian <bold>k</bold> <tp:taxon-name><tp:taxon-name-part taxon-name-part-type="genus">Dongodytes</tp:taxon-name-part> <tp:taxon-name-part taxon-name-part-type="sensu">(s. str.)</tp:taxon-name-part> <tp:taxon-name-part taxon-name-part-type="species">lani</tp:taxon-name-part></tp:taxon-name> sp. n. <bold>l</bold> <tp:taxon-name><tp:taxon-name-part taxon-name-part-type="genus">Dongodytes</tp:taxon-name-part> <tp:taxon-name-part taxon-name-part-type="sensu">(s. str.)</tp:taxon-name-part> <tp:taxon-name-part taxon-name-part-type="species">elongatus</tp:taxon-name-part></tp:taxon-name> sp. n. Star: species of <italic><tp:taxon-name><tp:taxon-name-part taxon-name-part-type="genus">Dongodytes</tp:taxon-name-part></tp:taxon-name></italic> (s. str.); square: species of <italic><tp:taxon-name><tp:taxon-name-part taxon-name-part-type="subgenus">Dongodytodes</tp:taxon-name-part></tp:taxon-name></italic>.</p></caption><graphic xmlns:xlink="http://www.w3.org/1999/xlink" xlink:href="zookeys-454-069-g018.jpg" position="float" orientation="portrait" xlink:type="simple" id="oo_33949.jpg"/></fig></tp:treatment-sec></tp:taxon-treatment>
