# Supplementary material for: Du’an Karst of Guangxi: a kingdom of the cavernicolous genus Dongodytes Deuve (Coleoptera, Carabidae, Trechinae)
Source: Zookeys. 2014 Nov 14;(454):69–107. doi: 10.3897/zookeys.454.7269 (PMC4258740; doi:10.3897/zookeys.454.7269)
Supplement: XML Treatment for Dongodytes (s. str.) elongatus [file zookeys.454.7269-treatment4.xml]

<!DOCTYPE tp:taxon-treatment
  PUBLIC "-//TaxonX//DTD Taxonomic Treatment Publishing DTD v0 20100105//EN" "tax-treatment-NSO.dtd">
<tp:taxon-treatment xmlns:tp="http://www.plazi.org/taxpub"><tp:treatment-meta><kwd-group><label>Taxon classification</label><kwd><named-content content-type="kingdom">Animalia</named-content></kwd><kwd><named-content content-type="order">Coleoptera</named-content></kwd><kwd><named-content content-type="family">Carabidae</named-content></kwd></kwd-group><mixed-citation publication-type="journal"><person-group><name><surname>Tian</surname><given-names>Mingyi</given-names></name><name><surname>Yin</surname><given-names>Haomin</given-names></name><name><surname>Huang</surname><given-names>Sunbin</given-names></name></person-group><article-title>Du’an Karst of Guangxi: a kingdom of the cavernicolous genus <italic><tp:taxon-name><tp:taxon-name-part taxon-name-part-type="genus">Dongodytes</tp:taxon-name-part></tp:taxon-name></italic> Deuve (<tp:taxon-name><tp:taxon-name-part taxon-name-part-type="order">Coleoptera</tp:taxon-name-part></tp:taxon-name>, <tp:taxon-name><tp:taxon-name-part taxon-name-part-type="family">Carabidae</tp:taxon-name-part></tp:taxon-name>, <tp:taxon-name><tp:taxon-name-part taxon-name-part-type="subfamily">Trechinae</tp:taxon-name-part></tp:taxon-name>)</article-title><source>Zookeys</source><day>14</day><month>11</month><year>2014</year><volume>2014</volume><issue>454</issue><fpage>69</fpage><lpage>107</lpage><pub-id pub-id-type="doi">10.3897/zookeys.454.7269</pub-id></mixed-citation></tp:treatment-meta><tp:nomenclature><tp:taxon-name>
                        <tp:taxon-name-part taxon-name-part-type="genus">Dongodytes</tp:taxon-name-part>
                        <tp:taxon-name-part taxon-name-part-type="sensu">(s. str.)</tp:taxon-name-part>
                        <tp:taxon-name-part taxon-name-part-type="species">elongatus</tp:taxon-name-part>
                        <object-id xmlns:xlink="http://www.w3.org/1999/xlink" content-type="zoobank" xlink:type="simple">http://zoobank.org/9C648AB1-6334-44AA-B22F-966B67FDA7FD</object-id>
                    </tp:taxon-name><tp:taxon-status xmlns:xlink="http://www.w3.org/1999/xlink" xlink:type="simple">sp. n.</tp:taxon-status><xref ref-type="fig" rid="F1">Figs 1k</xref><xref ref-type="fig" rid="F4">, 8</xref><xref ref-type="fig" rid="F6">, 17</xref><xref ref-type="fig" rid="F8">, 28</xref><xref ref-type="fig" rid="F9">, 33</xref><xref ref-type="fig" rid="F9">–34</xref><xref ref-type="fig" rid="F11">, 47</xref><xref ref-type="fig" rid="F11">–49</xref><xref ref-type="fig" rid="F18">, 73l</xref></tp:nomenclature><tp:treatment-sec sec-type="Description"><title>Description.</title><p>Length: 8.1–8.5 mm (mean 8.3 mm); width: 1.9–2.4 mm (mean 2.1 mm). Habitus as in Fig. <xref ref-type="fig" rid="F4">8</xref>.</p><p>Colour: Light yellowish brown to brown, dull, palps pale.</p><p>Macrosculpture: Head including underside surface and pronotum smooth and rather polish, sparsely covered with rather long and erected setae (except the tumid propleura), elytra and prosternum wholly covered with long setae; legs and abdominal ventrites pubescent.</p><p>Microsculpture: Engraved meshes clearly and strongly transverse on head and pronotum, faintly isodiametric on elytra.</p><p>Head (Fig. <xref ref-type="fig" rid="F6">17</xref>) much longer than wide, HL/HW=2.7–3.5 (mean 3.0); head excluding mandibles distinctly longer than pronotum, 1.3–2.3 times (mean 1.8), with a long and gradually narrowed neck constriction; widest at a little behind antennal articulations, two pairs of supraorbital setae present in holotype and three paratypes, setae on posterior pores shorter, asymmetrically sited, left one a little more behind than the right; right posterior pore absent in a female paratype; a pair of suborbital pores present, long, not far from the ring-shaped base, more or less asymmetrically sited; clypeus transverse, quadrisetose, sparsely covered with six additional short setae; labrum transverse, sexsetose; front shallowly emarginated; palps thin and very elongate, penultimate palpomeres longer than the apical ones; 2<sup>nd</sup> labial palp bisetose on inner margin; mentum and submentum partly fused, labial suture shortly traceable at sides; mentum bisetose basally, mental tooth simple, mental pits fine but distinct; submentum octosetose (but 12-setose in one female paratype, and 13-setose in one male paratype); antennae filiform, extending over elytral apex, all antennomeres pubescent, 1<sup>st</sup> as long as 2<sup>nd</sup>, 3<sup>rd</sup> 1.84 times longer than 2<sup>nd</sup>, each of 3<sup>rd</sup>–5<sup>th</sup> subequal in length, then gradually shortened towards apex, 10<sup>th</sup> as long as 11<sup>th</sup>, slightly longer than 1<sup>st</sup>.</p><p>Prothorax comparatively short (though much longer than wide) and narrow, slightly wider than head, PW/HW=0.7–1.1 (mean 0.9); front much narrower than base, PAW/PBW=0.4–0.7 (mean 0.6); propleura strongly tumid, much wider than pronotum, PW/PTW=0.8–0.9 (mean 0.8); pronotum rather short, lateral borders invisible from above at about 1/6 of apical parts (but visible in a male paratype), hind angles (Fig. <xref ref-type="fig" rid="F8">28</xref>) nearly rectangular, but obtuse, posterior lateral setae absent.</p><p>Elytra very elongate (but abnormally ovate in a male paratype), EL/EW=1.8–2.1 (mean 2.0), much wider than prothorax, EW/PTW=2.0–2.1 (mean 2.0); moderately convex; base comparatively thick (Fig. <xref ref-type="fig" rid="F8">28</xref>), humeral parts nearly straight, apex round; widest at about 2/3 from base; elytra slightly longer than head (excluding mandibles) plus prothorax; striae shallow, 2<sup>nd</sup> and 3<sup>rd</sup> traceable, others vague; 3<sup>rd</sup> elytral stria with three dorsal pores at about 1/3, 4/7 and 6/7 from base, respectively; chaetotaxal pattern of the marginal umbilicate pores similar in <italic><tp:taxon-name><tp:taxon-name-part taxon-name-part-type="genus">Dongodytes</tp:taxon-name-part> <tp:taxon-name-part taxon-name-part-type="species">baxian</tp:taxon-name-part></tp:taxon-name></italic>, but distance from 1<sup>st</sup> to 2<sup>nd</sup> pores over twice as long as that from 2<sup>nd</sup> to 3<sup>rd</sup> (less than twice in <italic><tp:taxon-name><tp:taxon-name-part taxon-name-part-type="genus">Dongodytes</tp:taxon-name-part> <tp:taxon-name-part taxon-name-part-type="species">baxian</tp:taxon-name-part></tp:taxon-name></italic>); distance from 3<sup>rd</sup> to 4<sup>th</sup> pores much longer than that from 4<sup>th</sup> to 6<sup>th</sup> (almost as long as in <italic><tp:taxon-name><tp:taxon-name-part taxon-name-part-type="genus">Dongodytes</tp:taxon-name-part> <tp:taxon-name-part taxon-name-part-type="species">baxian</tp:taxon-name-part></tp:taxon-name></italic>).</p><p>Male genitalia (Figs <xref ref-type="fig" rid="F9">33</xref>–<xref ref-type="fig" rid="F9">34</xref>): Median lobe of aedeagus stout, slightly sinuate before apex, apical part very short and broad, basal part wide and larger, basal orifice large, with margin distinctly protruding ventrally; ventral margin arcuate ventrad; sagittal aileron very small; inner sac armed with a broad and long copulatory piece which covered with scale structures on surface, as long as 1/3 of the median lobe; in dorsal, apical lobe very broad, and rounded at apex; parameres wide and rather long, right and left ones with four and three long apical setae respectively.</p></tp:treatment-sec><tp:treatment-sec sec-type="Remarks"><title>Remarks.</title><p>This species is a peculiar representative within <italic><tp:taxon-name><tp:taxon-name-part taxon-name-part-type="genus">Dongodytes</tp:taxon-name-part></tp:taxon-name></italic> (s. str.) because of its wholly pubescent elytra and comparatively shorter antennae in which only 10–11<sup>th</sup> segments extending over elytra. It is rather similar to <italic><tp:taxon-name><tp:taxon-name-part taxon-name-part-type="genus">Dongodytes</tp:taxon-name-part> <tp:taxon-name-part taxon-name-part-type="species">baxian</tp:taxon-name-part></tp:taxon-name></italic> in appearance, but easily distinguished from the latter by its larger body size, slenderer and more elongate head, more expanded of propleura, without posterior latero-marginal setae, and stouter aedeagus.</p></tp:treatment-sec><tp:treatment-sec sec-type="Etymology"><title>Etymology.</title><p>This new species is named referring to its very slender and elongate body.</p></tp:treatment-sec><tp:treatment-sec sec-type="Material examined"><title>Material examined.</title><p>Holotype: male, Guangxi: Du’an: Lalie: Fuyan: Jianong: cave Lapo Dong I, <named-content xmlns:xlink="http://www.w3.org/1999/xlink" content-type="dwc:verbatimCoordinates" xlink:type="simple">24°11.987N, 108°20.378E</named-content>, 140 m, 2013-VI-23, leg. Mingyi Tian, Weixin Liu, Haomin Yin &amp; Sunbin Huang; Paratypes: 2 males and 2 females, ibid. All are deposited in SCAU.</p></tp:treatment-sec><tp:treatment-sec sec-type="Distribution"><title>Distribution.</title><p>Guangxi (Du’an). Known only from the type locality, cave Lapo Dong I in Lalie (Figs <xref ref-type="fig" rid="F1">1k</xref> and <xref ref-type="fig" rid="F18">73l</xref>).</p><p>The species was found close to the entrance of Lapo Dong (Figs <xref ref-type="fig" rid="F11">47</xref>–<xref ref-type="fig" rid="F11">49</xref>). Deeper parts of the cave were not accessible during our visit. It was said that the cave is about 400 m long. There is no pool in the cave, but it is wet and muddy, and covered with guano. Other cave-dwelling animals living in this cave are crickets, mosquitoes, pselaphids, spiders, millipedes, snails and bats.</p><fig id="F11" position="float" orientation="portrait"><label>Figures 47–49.</label><caption><p>Lapo Dong I, type locality of <tp:taxon-name><tp:taxon-name-part taxon-name-part-type="genus">Dongodytes</tp:taxon-name-part> <tp:taxon-name-part taxon-name-part-type="sensu">(s. str.)</tp:taxon-name-part> <tp:taxon-name-part taxon-name-part-type="species">elongatus</tp:taxon-name-part></tp:taxon-name> sp. n. <bold>47</bold> entrance <bold>48</bold> wall of the cave, to show where the beetles were collected <bold>49</bold> bats on roof of the cave.</p></caption><graphic xmlns:xlink="http://www.w3.org/1999/xlink" xlink:href="zookeys-454-069-g011.jpg" position="float" orientation="portrait" xlink:type="simple" id="oo_33942.jpg"/></fig></tp:treatment-sec><tp:treatment-sec><!--Section generated to contain objects referenced in tp:taxon-treatment.--><fig id="F1" position="float" orientation="portrait"><label>Figure 1.</label><caption><p>Surveyed caves in Du’an Karst from which trechine beetles were discovered. <bold>a</bold> Qiaoxu Dong (Qibainong) <bold>b</bold> Lubian Dong (Xia’ao) <bold>c</bold> Shuiyuan Dong (Longfu) <bold>d</bold> Jinzhu Dong I and Jinzhu Dong II <bold>e</bold> Nongguanshang Dong II <bold>f</bold> Baxian Dong (Chengjiang) <bold>g</bold> Diaomao Dong (Chengjiang) <bold>h</bold> Nongzhong Dong I (Chengjiang) <bold>i</bold> Nongqu Dong (Longwan) <bold>j</bold> Longhuan Dong (Longwan) <bold>k</bold> Lapo Dong I (Lalie).</p></caption><graphic xmlns:xlink="http://www.w3.org/1999/xlink" xlink:href="zookeys-454-069-g001.jpg" position="float" orientation="portrait" xlink:type="simple" id="oo_33932.jpg"/></fig><fig id="F4" position="float" orientation="portrait"><label>Figures 8–11.</label><caption><p>Habitus of <italic><tp:taxon-name><tp:taxon-name-part taxon-name-part-type="genus">Dongodytes</tp:taxon-name-part></tp:taxon-name></italic> species. <bold>8</bold> <tp:taxon-name><tp:taxon-name-part taxon-name-part-type="genus">Dongodytes</tp:taxon-name-part> <tp:taxon-name-part taxon-name-part-type="sensu">(s. str.)</tp:taxon-name-part> <tp:taxon-name-part taxon-name-part-type="species">elongatus</tp:taxon-name-part></tp:taxon-name> sp. n. female, paratype <bold>9</bold> <tp:taxon-name><tp:taxon-name-part taxon-name-part-type="genus">Dongodytes</tp:taxon-name-part> <tp:taxon-name-part taxon-name-part-type="sensu">(s. str.)</tp:taxon-name-part> <tp:taxon-name-part taxon-name-part-type="species">troglodytes</tp:taxon-name-part></tp:taxon-name> sp. n. male, holotype <bold>10</bold> <tp:taxon-name><tp:taxon-name-part taxon-name-part-type="genus">Dongodytes</tp:taxon-name-part> <tp:taxon-name-part taxon-name-part-type="sensu">(s. str.)</tp:taxon-name-part> <tp:taxon-name-part taxon-name-part-type="species">lani</tp:taxon-name-part></tp:taxon-name> sp. n. female, paratype <bold>11</bold> <tp:taxon-name><tp:taxon-name-part taxon-name-part-type="genus">Dongodytes</tp:taxon-name-part> (<tp:taxon-name-part taxon-name-part-type="subgenus">Dongodytodes</tp:taxon-name-part>) <tp:taxon-name-part taxon-name-part-type="species">jinzhuensis</tp:taxon-name-part></tp:taxon-name> sp. n. female, paratype, from Jinzhu Dong I. Scale bar: 1.0 mm.</p></caption><graphic xmlns:xlink="http://www.w3.org/1999/xlink" xlink:href="zookeys-454-069-g004.jpg" position="float" orientation="portrait" xlink:type="simple" id="oo_33935.jpg"/></fig><fig id="F6" position="float" orientation="portrait"><label>Figures 16–24.</label><caption><p>Head of <italic><tp:taxon-name><tp:taxon-name-part taxon-name-part-type="genus">Dongodytes</tp:taxon-name-part></tp:taxon-name></italic> species. <bold>16</bold> <tp:taxon-name><tp:taxon-name-part taxon-name-part-type="genus">Dongodytes</tp:taxon-name-part> <tp:taxon-name-part taxon-name-part-type="sensu">(s. str.)</tp:taxon-name-part> <tp:taxon-name-part taxon-name-part-type="species">baxian</tp:taxon-name-part></tp:taxon-name> M, male, holotype <bold>17</bold> <tp:taxon-name><tp:taxon-name-part taxon-name-part-type="genus">Dongodytes</tp:taxon-name-part> <tp:taxon-name-part taxon-name-part-type="sensu">(s. str.)</tp:taxon-name-part> <tp:taxon-name-part taxon-name-part-type="species">elongatus</tp:taxon-name-part></tp:taxon-name> sp. n. male, holotype <bold>18</bold> <tp:taxon-name><tp:taxon-name-part taxon-name-part-type="genus">Dongodytes</tp:taxon-name-part> <tp:taxon-name-part taxon-name-part-type="sensu">(s. str.)</tp:taxon-name-part> <tp:taxon-name-part taxon-name-part-type="species">lani</tp:taxon-name-part></tp:taxon-name> sp. n. male, holotype <bold>19</bold> <tp:taxon-name><tp:taxon-name-part taxon-name-part-type="genus">Dongodytes</tp:taxon-name-part> <tp:taxon-name-part taxon-name-part-type="sensu">(s. str.)</tp:taxon-name-part> <tp:taxon-name-part taxon-name-part-type="species">troglodytes</tp:taxon-name-part></tp:taxon-name> sp. n. male, holotype <bold>20</bold> <tp:taxon-name><tp:taxon-name-part taxon-name-part-type="genus">Dongodytes</tp:taxon-name-part> (<tp:taxon-name-part taxon-name-part-type="subgenus">Dongodytodes</tp:taxon-name-part>) <tp:taxon-name-part taxon-name-part-type="species">deharvengi</tp:taxon-name-part></tp:taxon-name>, male, holotype <bold>21</bold> <tp:taxon-name><tp:taxon-name-part taxon-name-part-type="genus">Dongodytes</tp:taxon-name-part> (<tp:taxon-name-part taxon-name-part-type="subgenus">Dongodytodes</tp:taxon-name-part>) <tp:taxon-name-part taxon-name-part-type="species">jinzhuensis</tp:taxon-name-part></tp:taxon-name> sp. n. female, paratype <bold>22</bold> <tp:taxon-name><tp:taxon-name-part taxon-name-part-type="genus">Dongodytes</tp:taxon-name-part> (<tp:taxon-name-part taxon-name-part-type="subgenus">Dongodytodes</tp:taxon-name-part>) <tp:taxon-name-part taxon-name-part-type="species">inexpectatus</tp:taxon-name-part></tp:taxon-name> sp. n. male, holotype <bold>23</bold> <tp:taxon-name><tp:taxon-name-part taxon-name-part-type="genus">Dongodytes</tp:taxon-name-part> (<tp:taxon-name-part taxon-name-part-type="subgenus">Dongodytodes</tp:taxon-name-part>) <tp:taxon-name-part taxon-name-part-type="species">brevipenis</tp:taxon-name-part></tp:taxon-name> sp. n. male, holotype <bold>24</bold> <tp:taxon-name><tp:taxon-name-part taxon-name-part-type="genus">Dongodytes</tp:taxon-name-part> (<tp:taxon-name-part taxon-name-part-type="subgenus">Dongodytodes</tp:taxon-name-part>) <tp:taxon-name-part taxon-name-part-type="species">yaophilus</tp:taxon-name-part></tp:taxon-name> sp. n. male, holotype.</p></caption><graphic xmlns:xlink="http://www.w3.org/1999/xlink" xlink:href="zookeys-454-069-g006.jpg" position="float" orientation="portrait" xlink:type="simple" id="oo_33937.jpg"/></fig><fig id="F8" position="float" orientation="portrait"><label>Figures 27–32.</label><caption><p>Basal parts of prothorax and elytra of subgenus <italic><tp:taxon-name><tp:taxon-name-part taxon-name-part-type="subgenus">Dongodytes</tp:taxon-name-part></tp:taxon-name></italic> (s. str.). <bold>27</bold> <tp:taxon-name><tp:taxon-name-part taxon-name-part-type="genus">Dongodytes</tp:taxon-name-part> <tp:taxon-name-part taxon-name-part-type="sensu">(s. str.)</tp:taxon-name-part> <tp:taxon-name-part taxon-name-part-type="species">baxian</tp:taxon-name-part></tp:taxon-name>, male, holotype <bold>28</bold> <tp:taxon-name><tp:taxon-name-part taxon-name-part-type="genus">Dongodytes</tp:taxon-name-part> <tp:taxon-name-part taxon-name-part-type="sensu">(s. str.)</tp:taxon-name-part> <tp:taxon-name-part taxon-name-part-type="species">elongatus</tp:taxon-name-part></tp:taxon-name> sp. n., male, holotype <bold>29</bold> <tp:taxon-name><tp:taxon-name-part taxon-name-part-type="genus">Dongodytes</tp:taxon-name-part> <tp:taxon-name-part taxon-name-part-type="sensu">(s. str.)</tp:taxon-name-part> <tp:taxon-name-part taxon-name-part-type="species">lani</tp:taxon-name-part></tp:taxon-name> sp. n., female, paratype <bold>30</bold> <tp:taxon-name><tp:taxon-name-part taxon-name-part-type="genus">Dongodytes</tp:taxon-name-part> <tp:taxon-name-part taxon-name-part-type="sensu">(s. str.)</tp:taxon-name-part> <tp:taxon-name-part taxon-name-part-type="species">troglodytes</tp:taxon-name-part></tp:taxon-name> sp. n., male, holotype <bold>31</bold> <tp:taxon-name><tp:taxon-name-part taxon-name-part-type="genus">Dongodytes</tp:taxon-name-part> (<tp:taxon-name-part taxon-name-part-type="subgenus">Dongodytodes</tp:taxon-name-part>) <tp:taxon-name-part taxon-name-part-type="species">deharvengi</tp:taxon-name-part></tp:taxon-name> Tian, male, paratype <bold>32</bold> <tp:taxon-name><tp:taxon-name-part taxon-name-part-type="genus">Dongodytes</tp:taxon-name-part> (<tp:taxon-name-part taxon-name-part-type="subgenus">Dongodytodes</tp:taxon-name-part>) <tp:taxon-name-part taxon-name-part-type="species">jinzhuensis</tp:taxon-name-part></tp:taxon-name> sp. n., female, paratype.</p></caption><graphic xmlns:xlink="http://www.w3.org/1999/xlink" xlink:href="zookeys-454-069-g008.jpg" position="float" orientation="portrait" xlink:type="simple" id="oo_33939.jpg"/></fig><fig id="F9" position="float" orientation="portrait"><label>Figures 33–38.</label><caption><p>Male genitalia of <italic><tp:taxon-name><tp:taxon-name-part taxon-name-part-type="genus">Dongodytes</tp:taxon-name-part></tp:taxon-name></italic> (s. str.) species (median lobe and parameres in lateral view, apical part of median lobe in dorsal view). <bold>33–34</bold> <tp:taxon-name><tp:taxon-name-part taxon-name-part-type="genus">Dongodytes</tp:taxon-name-part> <tp:taxon-name-part taxon-name-part-type="sensu">(s. str.)</tp:taxon-name-part> <tp:taxon-name-part taxon-name-part-type="species">elongatus</tp:taxon-name-part></tp:taxon-name> sp. n. <bold>35–36</bold> <tp:taxon-name><tp:taxon-name-part taxon-name-part-type="genus">Dongodytes</tp:taxon-name-part> <tp:taxon-name-part taxon-name-part-type="sensu">(s. str.)</tp:taxon-name-part> <tp:taxon-name-part taxon-name-part-type="species">lani</tp:taxon-name-part></tp:taxon-name> sp. n. <bold>37–38</bold> <tp:taxon-name><tp:taxon-name-part taxon-name-part-type="genus">Dongodytes</tp:taxon-name-part> <tp:taxon-name-part taxon-name-part-type="sensu">(s. str.)</tp:taxon-name-part> <tp:taxon-name-part taxon-name-part-type="species">troglodytes</tp:taxon-name-part></tp:taxon-name> sp. n.</p></caption><graphic xmlns:xlink="http://www.w3.org/1999/xlink" xlink:href="zookeys-454-069-g009.jpg" position="float" orientation="portrait" xlink:type="simple" id="oo_33940.jpg"/></fig><fig id="F18" position="float" orientation="portrait"><label>Figure 73.</label><caption><p>Distribution of the genus <italic><tp:taxon-name><tp:taxon-name-part taxon-name-part-type="genus">Dongodytes</tp:taxon-name-part></tp:taxon-name></italic>. <bold>a</bold> <tp:taxon-name><tp:taxon-name-part taxon-name-part-type="genus">Dongodytes</tp:taxon-name-part> <tp:taxon-name-part taxon-name-part-type="sensu">(s. str.)</tp:taxon-name-part> <tp:taxon-name-part taxon-name-part-type="species">giraffa</tp:taxon-name-part></tp:taxon-name> Uéno <bold>b</bold> <tp:taxon-name><tp:taxon-name-part taxon-name-part-type="genus">Dongodytes</tp:taxon-name-part> <tp:taxon-name-part taxon-name-part-type="sensu">(s. str.)</tp:taxon-name-part> <tp:taxon-name-part taxon-name-part-type="species">grandis</tp:taxon-name-part></tp:taxon-name> Uéno <bold>c</bold> <tp:taxon-name><tp:taxon-name-part taxon-name-part-type="genus">Dongodytes</tp:taxon-name-part> <tp:taxon-name-part taxon-name-part-type="sensu">(s. str.)</tp:taxon-name-part> <tp:taxon-name-part taxon-name-part-type="species">fowleri</tp:taxon-name-part></tp:taxon-name> Deuve <bold>d</bold> <tp:taxon-name><tp:taxon-name-part taxon-name-part-type="genus">Dongodytes</tp:taxon-name-part> (<tp:taxon-name-part taxon-name-part-type="subgenus">Dongodytodes</tp:taxon-name-part>) <tp:taxon-name-part taxon-name-part-type="species">yaophilus</tp:taxon-name-part></tp:taxon-name> sp. n. <bold>e</bold> <tp:taxon-name><tp:taxon-name-part taxon-name-part-type="genus">Dongodytes</tp:taxon-name-part> (<tp:taxon-name-part taxon-name-part-type="subgenus">Dongodytodes</tp:taxon-name-part>) <tp:taxon-name-part taxon-name-part-type="species">deharvengi</tp:taxon-name-part></tp:taxon-name> Tian <bold>f</bold> <tp:taxon-name><tp:taxon-name-part taxon-name-part-type="genus">Dongodytes</tp:taxon-name-part> <tp:taxon-name-part taxon-name-part-type="sensu">(s. str.)</tp:taxon-name-part> <tp:taxon-name-part taxon-name-part-type="species">troglodytes</tp:taxon-name-part></tp:taxon-name> sp. n. <bold>g</bold> <tp:taxon-name><tp:taxon-name-part taxon-name-part-type="genus">Dongodytes</tp:taxon-name-part> (<tp:taxon-name-part taxon-name-part-type="subgenus">Dongodytodes</tp:taxon-name-part>) <tp:taxon-name-part taxon-name-part-type="species">jinzhuensis</tp:taxon-name-part></tp:taxon-name> sp. n. <bold>h</bold> <tp:taxon-name><tp:taxon-name-part taxon-name-part-type="genus">Dongodytes</tp:taxon-name-part> (<tp:taxon-name-part taxon-name-part-type="subgenus">Dongodytodes</tp:taxon-name-part>) <tp:taxon-name-part taxon-name-part-type="species">inexpectatus</tp:taxon-name-part></tp:taxon-name> sp. n. <bold>i</bold> <tp:taxon-name><tp:taxon-name-part taxon-name-part-type="genus">Dongodytes</tp:taxon-name-part> (<tp:taxon-name-part taxon-name-part-type="subgenus">Dongodytodes</tp:taxon-name-part>) <tp:taxon-name-part taxon-name-part-type="species">brevipenis</tp:taxon-name-part></tp:taxon-name> sp. n. <bold>j</bold> <tp:taxon-name><tp:taxon-name-part taxon-name-part-type="genus">Dongodytes</tp:taxon-name-part> <tp:taxon-name-part taxon-name-part-type="sensu">(s. str.)</tp:taxon-name-part> <tp:taxon-name-part taxon-name-part-type="species">baxian</tp:taxon-name-part></tp:taxon-name> Tian <bold>k</bold> <tp:taxon-name><tp:taxon-name-part taxon-name-part-type="genus">Dongodytes</tp:taxon-name-part> <tp:taxon-name-part taxon-name-part-type="sensu">(s. str.)</tp:taxon-name-part> <tp:taxon-name-part taxon-name-part-type="species">lani</tp:taxon-name-part></tp:taxon-name> sp. n. <bold>l</bold> <tp:taxon-name><tp:taxon-name-part taxon-name-part-type="genus">Dongodytes</tp:taxon-name-part> <tp:taxon-name-part taxon-name-part-type="sensu">(s. str.)</tp:taxon-name-part> <tp:taxon-name-part taxon-name-part-type="species">elongatus</tp:taxon-name-part></tp:taxon-name> sp. n. Star: species of <italic><tp:taxon-name><tp:taxon-name-part taxon-name-part-type="genus">Dongodytes</tp:taxon-name-part></tp:taxon-name></italic> (s. str.); square: species of <italic><tp:taxon-name><tp:taxon-name-part taxon-name-part-type="subgenus">Dongodytodes</tp:taxon-name-part></tp:taxon-name></italic>.</p></caption><graphic xmlns:xlink="http://www.w3.org/1999/xlink" xlink:href="zookeys-454-069-g018.jpg" position="float" orientation="portrait" xlink:type="simple" id="oo_33949.jpg"/></fig></tp:treatment-sec></tp:taxon-treatment>
