# Supplementary material for: Du’an Karst of Guangxi: a kingdom of the cavernicolous genus Dongodytes Deuve (Coleoptera, Carabidae, Trechinae)
Source: Zookeys. 2014 Nov 14;(454):69–107. doi: 10.3897/zookeys.454.7269 (PMC4258740; doi:10.3897/zookeys.454.7269)
Supplement: XML Treatment for Dongodytes (s. str.) lani [file zookeys.454.7269-treatment6.xml]

<!DOCTYPE tp:taxon-treatment
  PUBLIC "-//TaxonX//DTD Taxonomic Treatment Publishing DTD v0 20100105//EN" "tax-treatment-NSO.dtd">
<tp:taxon-treatment xmlns:tp="http://www.plazi.org/taxpub"><tp:treatment-meta><kwd-group><label>Taxon classification</label><kwd><named-content content-type="kingdom">Animalia</named-content></kwd><kwd><named-content content-type="order">Coleoptera</named-content></kwd><kwd><named-content content-type="family">Carabidae</named-content></kwd></kwd-group><mixed-citation publication-type="journal"><person-group><name><surname>Tian</surname><given-names>Mingyi</given-names></name><name><surname>Yin</surname><given-names>Haomin</given-names></name><name><surname>Huang</surname><given-names>Sunbin</given-names></name></person-group><article-title>Du’an Karst of Guangxi: a kingdom of the cavernicolous genus <italic><tp:taxon-name><tp:taxon-name-part taxon-name-part-type="genus">Dongodytes</tp:taxon-name-part></tp:taxon-name></italic> Deuve (<tp:taxon-name><tp:taxon-name-part taxon-name-part-type="order">Coleoptera</tp:taxon-name-part></tp:taxon-name>, <tp:taxon-name><tp:taxon-name-part taxon-name-part-type="family">Carabidae</tp:taxon-name-part></tp:taxon-name>, <tp:taxon-name><tp:taxon-name-part taxon-name-part-type="subfamily">Trechinae</tp:taxon-name-part></tp:taxon-name>)</article-title><source>Zookeys</source><day>14</day><month>11</month><year>2014</year><volume>2014</volume><issue>454</issue><fpage>69</fpage><lpage>107</lpage><pub-id pub-id-type="doi">10.3897/zookeys.454.7269</pub-id></mixed-citation></tp:treatment-meta><tp:nomenclature><tp:taxon-name>
                        <tp:taxon-name-part taxon-name-part-type="genus">Dongodytes</tp:taxon-name-part>
                        <tp:taxon-name-part taxon-name-part-type="sensu">(s. str.)</tp:taxon-name-part>
                        <tp:taxon-name-part taxon-name-part-type="species">lani</tp:taxon-name-part>
                        <object-id xmlns:xlink="http://www.w3.org/1999/xlink" content-type="zoobank" xlink:type="simple">http://zoobank.org/9F7B7024-FF9F-45E3-B775-ECBE05133275</object-id>
                    </tp:taxon-name><tp:taxon-status xmlns:xlink="http://www.w3.org/1999/xlink" xlink:type="simple">sp. n.</tp:taxon-status><xref ref-type="fig" rid="F1">Figs 1j</xref><xref ref-type="fig" rid="F3">, 6</xref><xref ref-type="fig" rid="F4">, 10</xref><xref ref-type="fig" rid="F6">, 18</xref><xref ref-type="fig" rid="F7">, 25</xref><xref ref-type="fig" rid="F8">, 29</xref><xref ref-type="fig" rid="F9">, 35</xref><xref ref-type="fig" rid="F9">–36</xref><xref ref-type="fig" rid="F13">, 53</xref><xref ref-type="fig" rid="F13">–55</xref><xref ref-type="fig" rid="F18">and 73k</xref></tp:nomenclature><tp:treatment-sec sec-type="Description"><title>Description.</title><p>Length: 6.8–7.3 mm (mean 7.1 mm); width: 1.9–2.1 mm (mean 2.0 mm). Habitus as in Fig. <xref ref-type="fig" rid="F4">10</xref>.</p><p>Colour: Light yellowish brown, palps pale.</p><p>Macrosculpture: Surface smooth, polish and strongly shiny; head including underside surface and pronotum sparsely covered with rather long and erected setae (except the tumid propleura), elytra glabrous; prosternum with a row of 4–5 setae on each side; legs and abdominal ventrites pubescent.</p><p>Microsculpture: Engraved meshes densely and strongly transverse on head and pronotum, less transverse and faint on elytra.</p><p>Shape of the head (Fig. <xref ref-type="fig" rid="F6">18</xref>) intermediate between <italic><tp:taxon-name><tp:taxon-name-part taxon-name-part-type="genus">Dongodytes</tp:taxon-name-part></tp:taxon-name></italic> (s. str.) and <italic><tp:taxon-name><tp:taxon-name-part taxon-name-part-type="subgenus">Dongodytodes</tp:taxon-name-part></tp:taxon-name></italic>, genae more elongate than in <italic><tp:taxon-name><tp:taxon-name-part taxon-name-part-type="subgenus">Dongodytodes</tp:taxon-name-part></tp:taxon-name></italic> but more expanded posteriorly than in other <italic><tp:taxon-name><tp:taxon-name-part taxon-name-part-type="genus">Dongodytes</tp:taxon-name-part></tp:taxon-name></italic> (s. str.), widest at middle part; much longer than wide, HL/HW=3.0–3.5 (mean 3.2), excluding mandibles distinctly longer than pronotum (1.6–1.8 times, mean 1. 7); neck constriction shorter but broader, about half as wide as head; two pairs of supraorbital setae present, at about 1/3 and 2/3 from apex respectively; setae of anterior pores long and distinct, of posterior pores short and indistinct, slightly longer than other erected setae nearby, and asymmetrically sited; frontal furrows short, deeply impressed and narrow, not parallel medially; clypeus transverse, sexsetose; labrum transverse, distinctly emarginated apically; a pair of suborbital setae present; palps thin and very elongate, 3<sup>rd</sup> maxillary palpomere slightly longer than 4<sup>th</sup>; 2<sup>nd</sup> labial palpomere distinctly longer than 3<sup>rd</sup>, and bisetose on inner margin; ligula bisetose, but multi-setose at apex with adnated paraglosae; mentum and submentum well separated by clear labial suture; mentum bisetose medially, mental tooth simple, broad apically, a pair of basal pits small but distinct; submentum octosetose; antennae wholly pubescent, as long as in <italic><tp:taxon-name><tp:taxon-name-part taxon-name-part-type="genus">Dongodytes</tp:taxon-name-part> <tp:taxon-name-part taxon-name-part-type="species">baxian</tp:taxon-name-part></tp:taxon-name></italic>, extending over elytral apex; 1<sup>st</sup> antennomere distinctly longer than 2<sup>nd</sup> which is as long as 10<sup>th</sup> and shorter than 11<sup>th</sup>, 3<sup>rd</sup> as long as 5<sup>th</sup> and slightly shorter than 4<sup>th</sup> which is the longest, 3<sup>rd</sup> nearly twice as long as 2<sup>nd</sup>, from 5<sup>th</sup> gradually shortened towards 10<sup>th</sup>.</p><p>Prothorax short and stout though much longer than wide, distinctly wider than head, widest at about 2/5 from base; propleura strongly tumid; PAW/PBW=0. 7–0.9 (mean 0.8), PW/PTW=0.7–0.8 (mean 0.7); pronotum narrow, slightly narrower than head, PW/HW=0.8–1.0 (mean 0.9), lateral borders invisible from above at about 1/6 of apical parts; widest at about middle, as wide as head; only a pair of latero-marginal setae present (posterior ones absent), at about middle, lateral sides strongly sinuate before hind angles which are bluntly acute (Fig. <xref ref-type="fig" rid="F8">29</xref>).</p><p>Elytra (Fig. <xref ref-type="fig" rid="F3">6</xref>) very elongate ovate, almost as long as head (excluding mandibles) plus prothorax; EW/PTW=2.0–2.2 (mean 2.1), EL/EW=1.9; base thin, sides at humeral parts slightly and widely sinuate, forming very faint shoulders (Fig. <xref ref-type="fig" rid="F8">29</xref>), where borders indistinct; apex rounded; comparatively long, distinctly longer than head (including mandibles) plus prothorax, widest at about 2/3 from base; striae shallow and vague, though 1<sup>st</sup> and 2<sup>nd</sup> are traceable; two dorsal pores present on areas of 3<sup>rd</sup> stria, at about 1/3 and 4/7 from base respectively; preapical dorsal pore absent; chaetotaxal pattern of marginal umbilicate pores similar in <italic><tp:taxon-name><tp:taxon-name-part taxon-name-part-type="genus">Dongodytes</tp:taxon-name-part> <tp:taxon-name-part taxon-name-part-type="species">baxian</tp:taxon-name-part></tp:taxon-name></italic>, but 1<sup>st</sup> pore of the humeral set closer to marginal gutter, and far from 2<sup>nd</sup>, distance of them three times as long as from 2<sup>nd</sup> and 3<sup>rd</sup>.</p><p>Male genitalia (Figs <xref ref-type="fig" rid="F9">35</xref>–<xref ref-type="fig" rid="F9">36</xref>): Median lobe of aedeagus very short, distinctly stouter than that of <italic><tp:taxon-name><tp:taxon-name-part taxon-name-part-type="genus">Dongodytes</tp:taxon-name-part> <tp:taxon-name-part taxon-name-part-type="species">baxian</tp:taxon-name-part></tp:taxon-name></italic> and <italic><tp:taxon-name><tp:taxon-name-part taxon-name-part-type="genus">Dongodytes</tp:taxon-name-part> <tp:taxon-name-part taxon-name-part-type="species">elongatus</tp:taxon-name-part></tp:taxon-name></italic> sp. n., ventral margin slightly and gently arcuate, slightly sinuate before apex which is broadly rounded, basal part very wide and long, nearly straight ventrally, basal orifice large; sagittal aileron very small and indistinct; inner sac armed with a large and long copulatory piece which covered with scale structures on surface, about 2/5 as long as the median lobe; in dorsal, apical lobe is slender, distinctly narrower than other congeners; parameres wide and broad, each of right and left parameres with three long apical setae respectively.</p></tp:treatment-sec><tp:treatment-sec sec-type="Remarks"><title>Remarks.</title><p><italic><tp:taxon-name><tp:taxon-name-part taxon-name-part-type="genus">Dongodytes</tp:taxon-name-part> <tp:taxon-name-part taxon-name-part-type="species">lani</tp:taxon-name-part></tp:taxon-name></italic> sp. n. is also a peculiar species in <italic><tp:taxon-name><tp:taxon-name-part taxon-name-part-type="genus">Dongodytes</tp:taxon-name-part></tp:taxon-name></italic> (s. str.) by having peculiar structures of head and aedeagus. Compared to <italic><tp:taxon-name><tp:taxon-name-part taxon-name-part-type="genus">Dongodytes</tp:taxon-name-part> <tp:taxon-name-part taxon-name-part-type="species">elongatus</tp:taxon-name-part></tp:taxon-name></italic> sp. n. for which the posterior latero-marginal setae on pronotum are also lacking, <italic><tp:taxon-name><tp:taxon-name-part taxon-name-part-type="genus">Dongodytes</tp:taxon-name-part> <tp:taxon-name-part taxon-name-part-type="species">lani</tp:taxon-name-part></tp:taxon-name></italic> sp. n. has stouter but shorter body, smooth and glabrous elytra, its genae more expanded posteriorly, and elytra without preapical dorsal pore (present in <italic><tp:taxon-name><tp:taxon-name-part taxon-name-part-type="genus">Dongodytes</tp:taxon-name-part> <tp:taxon-name-part taxon-name-part-type="species">elongatus</tp:taxon-name-part></tp:taxon-name></italic> sp. n.).</p></tp:treatment-sec><tp:treatment-sec sec-type="Etymology"><title>Etymology.</title><p>Dedicated to Prof. Jiahu Lan (Du’an Fishery Technique Popularization Station, Guangxi), a well-known cave fish specialist in China, for thanking his various assistances and efficient cooperation during our biospeleological surveys in Du’an Karst.</p></tp:treatment-sec><tp:treatment-sec sec-type="Material examined"><title>Material examined.</title><p>Holotype: male, Guangxi: Du’an: Longwan: cave Longhuan Dong, <named-content xmlns:xlink="http://www.w3.org/1999/xlink" content-type="dwc:verbatimCoordinates" xlink:type="simple">23°49.5213N, 108°14.4792E</named-content>, 248 m, 2013-XII-24, leg. Mingyi Tian, Weixin Liu, Haomin Yin &amp; Xiaozhu Luo, in SCAU; Paratypes: 1 male and 4 females, ibid, in SCAU.</p></tp:treatment-sec><tp:treatment-sec sec-type="Distribution"><title>Distribution.</title><p>Guangxi (Du’an). Known only from the type locality, a cave called Longhuan Dong in Longwan (Figs <xref ref-type="fig" rid="F1">1j</xref> and <xref ref-type="fig" rid="F18">73k</xref>).</p><p>Longhuan Dong (Figs <xref ref-type="fig" rid="F13">53</xref>–<xref ref-type="fig" rid="F13">55</xref>) is about 100 m long, one to two metres wide and one to two metres high. There is a pool at the end of the passage, which is the water source for the local people. Part of the main passage is an artificial tunnel and very dry. The blind beetles were collected under pieces of decayed woods in a wet area just close to the pool. Other animals living in the cave are crickets, diplurans, isopods, millipedes, scutigers and snails.</p><fig id="F13" position="float" orientation="portrait"><label>Figures 53–55.</label><caption><p>Longhuan Dong, type locality of <tp:taxon-name><tp:taxon-name-part taxon-name-part-type="genus">Dongodytes</tp:taxon-name-part> <tp:taxon-name-part taxon-name-part-type="sensu">(s. str.)</tp:taxon-name-part> <tp:taxon-name-part taxon-name-part-type="species">lani</tp:taxon-name-part></tp:taxon-name> sp. n. <bold>53</bold> entrance of the cave <bold>54</bold> a sketch of the cave <bold>55</bold> picture to show where the type series were collected in the cave.</p></caption><graphic xmlns:xlink="http://www.w3.org/1999/xlink" xlink:href="zookeys-454-069-g013.jpg" position="float" orientation="portrait" xlink:type="simple" id="oo_33944.jpg"/></fig></tp:treatment-sec><tp:treatment-sec><!--Section generated to contain objects referenced in tp:taxon-treatment.--><fig id="F1" position="float" orientation="portrait"><label>Figure 1.</label><caption><p>Surveyed caves in Du’an Karst from which trechine beetles were discovered. <bold>a</bold> Qiaoxu Dong (Qibainong) <bold>b</bold> Lubian Dong (Xia’ao) <bold>c</bold> Shuiyuan Dong (Longfu) <bold>d</bold> Jinzhu Dong I and Jinzhu Dong II <bold>e</bold> Nongguanshang Dong II <bold>f</bold> Baxian Dong (Chengjiang) <bold>g</bold> Diaomao Dong (Chengjiang) <bold>h</bold> Nongzhong Dong I (Chengjiang) <bold>i</bold> Nongqu Dong (Longwan) <bold>j</bold> Longhuan Dong (Longwan) <bold>k</bold> Lapo Dong I (Lalie).</p></caption><graphic xmlns:xlink="http://www.w3.org/1999/xlink" xlink:href="zookeys-454-069-g001.jpg" position="float" orientation="portrait" xlink:type="simple" id="oo_33932.jpg"/></fig><fig id="F3" position="float" orientation="portrait"><label>Figures 6–7.</label><caption><p>Elytral chaetotaxal patterns in <italic><tp:taxon-name><tp:taxon-name-part taxon-name-part-type="genus">Dongodytes</tp:taxon-name-part></tp:taxon-name></italic>. <bold>6</bold> <tp:taxon-name><tp:taxon-name-part taxon-name-part-type="genus">Dongodytes</tp:taxon-name-part> <tp:taxon-name-part taxon-name-part-type="sensu">(s. str.)</tp:taxon-name-part> <tp:taxon-name-part taxon-name-part-type="species">lani</tp:taxon-name-part></tp:taxon-name> sp. n. <bold>7</bold> <tp:taxon-name><tp:taxon-name-part taxon-name-part-type="genus">Dongodytes</tp:taxon-name-part> (<tp:taxon-name-part taxon-name-part-type="subgenus">Dongodytodes</tp:taxon-name-part>) <tp:taxon-name-part taxon-name-part-type="species">jinzhuensis</tp:taxon-name-part></tp:taxon-name> sp. n.</p></caption><graphic xmlns:xlink="http://www.w3.org/1999/xlink" xlink:href="zookeys-454-069-g003.jpg" position="float" orientation="portrait" xlink:type="simple" id="oo_33934.jpg"/></fig><fig id="F4" position="float" orientation="portrait"><label>Figures 8–11.</label><caption><p>Habitus of <italic><tp:taxon-name><tp:taxon-name-part taxon-name-part-type="genus">Dongodytes</tp:taxon-name-part></tp:taxon-name></italic> species. <bold>8</bold> <tp:taxon-name><tp:taxon-name-part taxon-name-part-type="genus">Dongodytes</tp:taxon-name-part> <tp:taxon-name-part taxon-name-part-type="sensu">(s. str.)</tp:taxon-name-part> <tp:taxon-name-part taxon-name-part-type="species">elongatus</tp:taxon-name-part></tp:taxon-name> sp. n. female, paratype <bold>9</bold> <tp:taxon-name><tp:taxon-name-part taxon-name-part-type="genus">Dongodytes</tp:taxon-name-part> <tp:taxon-name-part taxon-name-part-type="sensu">(s. str.)</tp:taxon-name-part> <tp:taxon-name-part taxon-name-part-type="species">troglodytes</tp:taxon-name-part></tp:taxon-name> sp. n. male, holotype <bold>10</bold> <tp:taxon-name><tp:taxon-name-part taxon-name-part-type="genus">Dongodytes</tp:taxon-name-part> <tp:taxon-name-part taxon-name-part-type="sensu">(s. str.)</tp:taxon-name-part> <tp:taxon-name-part taxon-name-part-type="species">lani</tp:taxon-name-part></tp:taxon-name> sp. n. female, paratype <bold>11</bold> <tp:taxon-name><tp:taxon-name-part taxon-name-part-type="genus">Dongodytes</tp:taxon-name-part> (<tp:taxon-name-part taxon-name-part-type="subgenus">Dongodytodes</tp:taxon-name-part>) <tp:taxon-name-part taxon-name-part-type="species">jinzhuensis</tp:taxon-name-part></tp:taxon-name> sp. n. female, paratype, from Jinzhu Dong I. Scale bar: 1.0 mm.</p></caption><graphic xmlns:xlink="http://www.w3.org/1999/xlink" xlink:href="zookeys-454-069-g004.jpg" position="float" orientation="portrait" xlink:type="simple" id="oo_33935.jpg"/></fig><fig id="F6" position="float" orientation="portrait"><label>Figures 16–24.</label><caption><p>Head of <italic><tp:taxon-name><tp:taxon-name-part taxon-name-part-type="genus">Dongodytes</tp:taxon-name-part></tp:taxon-name></italic> species. <bold>16</bold> <tp:taxon-name><tp:taxon-name-part taxon-name-part-type="genus">Dongodytes</tp:taxon-name-part> <tp:taxon-name-part taxon-name-part-type="sensu">(s. str.)</tp:taxon-name-part> <tp:taxon-name-part taxon-name-part-type="species">baxian</tp:taxon-name-part></tp:taxon-name> M, male, holotype <bold>17</bold> <tp:taxon-name><tp:taxon-name-part taxon-name-part-type="genus">Dongodytes</tp:taxon-name-part> <tp:taxon-name-part taxon-name-part-type="sensu">(s. str.)</tp:taxon-name-part> <tp:taxon-name-part taxon-name-part-type="species">elongatus</tp:taxon-name-part></tp:taxon-name> sp. n. male, holotype <bold>18</bold> <tp:taxon-name><tp:taxon-name-part taxon-name-part-type="genus">Dongodytes</tp:taxon-name-part> <tp:taxon-name-part taxon-name-part-type="sensu">(s. str.)</tp:taxon-name-part> <tp:taxon-name-part taxon-name-part-type="species">lani</tp:taxon-name-part></tp:taxon-name> sp. n. male, holotype <bold>19</bold> <tp:taxon-name><tp:taxon-name-part taxon-name-part-type="genus">Dongodytes</tp:taxon-name-part> <tp:taxon-name-part taxon-name-part-type="sensu">(s. str.)</tp:taxon-name-part> <tp:taxon-name-part taxon-name-part-type="species">troglodytes</tp:taxon-name-part></tp:taxon-name> sp. n. male, holotype <bold>20</bold> <tp:taxon-name><tp:taxon-name-part taxon-name-part-type="genus">Dongodytes</tp:taxon-name-part> (<tp:taxon-name-part taxon-name-part-type="subgenus">Dongodytodes</tp:taxon-name-part>) <tp:taxon-name-part taxon-name-part-type="species">deharvengi</tp:taxon-name-part></tp:taxon-name>, male, holotype <bold>21</bold> <tp:taxon-name><tp:taxon-name-part taxon-name-part-type="genus">Dongodytes</tp:taxon-name-part> (<tp:taxon-name-part taxon-name-part-type="subgenus">Dongodytodes</tp:taxon-name-part>) <tp:taxon-name-part taxon-name-part-type="species">jinzhuensis</tp:taxon-name-part></tp:taxon-name> sp. n. female, paratype <bold>22</bold> <tp:taxon-name><tp:taxon-name-part taxon-name-part-type="genus">Dongodytes</tp:taxon-name-part> (<tp:taxon-name-part taxon-name-part-type="subgenus">Dongodytodes</tp:taxon-name-part>) <tp:taxon-name-part taxon-name-part-type="species">inexpectatus</tp:taxon-name-part></tp:taxon-name> sp. n. male, holotype <bold>23</bold> <tp:taxon-name><tp:taxon-name-part taxon-name-part-type="genus">Dongodytes</tp:taxon-name-part> (<tp:taxon-name-part taxon-name-part-type="subgenus">Dongodytodes</tp:taxon-name-part>) <tp:taxon-name-part taxon-name-part-type="species">brevipenis</tp:taxon-name-part></tp:taxon-name> sp. n. male, holotype <bold>24</bold> <tp:taxon-name><tp:taxon-name-part taxon-name-part-type="genus">Dongodytes</tp:taxon-name-part> (<tp:taxon-name-part taxon-name-part-type="subgenus">Dongodytodes</tp:taxon-name-part>) <tp:taxon-name-part taxon-name-part-type="species">yaophilus</tp:taxon-name-part></tp:taxon-name> sp. n. male, holotype.</p></caption><graphic xmlns:xlink="http://www.w3.org/1999/xlink" xlink:href="zookeys-454-069-g006.jpg" position="float" orientation="portrait" xlink:type="simple" id="oo_33937.jpg"/></fig><fig id="F7" position="float" orientation="portrait"><label>Figures 25–26.</label><caption><p>Abdominal ventrite VII of <italic><tp:taxon-name><tp:taxon-name-part taxon-name-part-type="genus">Dongodytes</tp:taxon-name-part></tp:taxon-name></italic> in male. <bold>25</bold> <tp:taxon-name><tp:taxon-name-part taxon-name-part-type="genus">Dongodytes</tp:taxon-name-part> <tp:taxon-name-part taxon-name-part-type="sensu">(s. str.)</tp:taxon-name-part> <tp:taxon-name-part taxon-name-part-type="species">lani</tp:taxon-name-part></tp:taxon-name> sp. n., paratype <bold>26</bold> <tp:taxon-name><tp:taxon-name-part taxon-name-part-type="genus">Dongodytes</tp:taxon-name-part> (<tp:taxon-name-part taxon-name-part-type="subgenus">Dongodytodes</tp:taxon-name-part>) <tp:taxon-name-part taxon-name-part-type="species">jinzhuensis</tp:taxon-name-part></tp:taxon-name> sp. n., paratype.</p></caption><graphic xmlns:xlink="http://www.w3.org/1999/xlink" xlink:href="zookeys-454-069-g007.jpg" position="float" orientation="portrait" xlink:type="simple" id="oo_33938.jpg"/></fig><fig id="F8" position="float" orientation="portrait"><label>Figures 27–32.</label><caption><p>Basal parts of prothorax and elytra of subgenus <italic><tp:taxon-name><tp:taxon-name-part taxon-name-part-type="subgenus">Dongodytes</tp:taxon-name-part></tp:taxon-name></italic> (s. str.). <bold>27</bold> <tp:taxon-name><tp:taxon-name-part taxon-name-part-type="genus">Dongodytes</tp:taxon-name-part> <tp:taxon-name-part taxon-name-part-type="sensu">(s. str.)</tp:taxon-name-part> <tp:taxon-name-part taxon-name-part-type="species">baxian</tp:taxon-name-part></tp:taxon-name>, male, holotype <bold>28</bold> <tp:taxon-name><tp:taxon-name-part taxon-name-part-type="genus">Dongodytes</tp:taxon-name-part> <tp:taxon-name-part taxon-name-part-type="sensu">(s. str.)</tp:taxon-name-part> <tp:taxon-name-part taxon-name-part-type="species">elongatus</tp:taxon-name-part></tp:taxon-name> sp. n., male, holotype <bold>29</bold> <tp:taxon-name><tp:taxon-name-part taxon-name-part-type="genus">Dongodytes</tp:taxon-name-part> <tp:taxon-name-part taxon-name-part-type="sensu">(s. str.)</tp:taxon-name-part> <tp:taxon-name-part taxon-name-part-type="species">lani</tp:taxon-name-part></tp:taxon-name> sp. n., female, paratype <bold>30</bold> <tp:taxon-name><tp:taxon-name-part taxon-name-part-type="genus">Dongodytes</tp:taxon-name-part> <tp:taxon-name-part taxon-name-part-type="sensu">(s. str.)</tp:taxon-name-part> <tp:taxon-name-part taxon-name-part-type="species">troglodytes</tp:taxon-name-part></tp:taxon-name> sp. n., male, holotype <bold>31</bold> <tp:taxon-name><tp:taxon-name-part taxon-name-part-type="genus">Dongodytes</tp:taxon-name-part> (<tp:taxon-name-part taxon-name-part-type="subgenus">Dongodytodes</tp:taxon-name-part>) <tp:taxon-name-part taxon-name-part-type="species">deharvengi</tp:taxon-name-part></tp:taxon-name> Tian, male, paratype <bold>32</bold> <tp:taxon-name><tp:taxon-name-part taxon-name-part-type="genus">Dongodytes</tp:taxon-name-part> (<tp:taxon-name-part taxon-name-part-type="subgenus">Dongodytodes</tp:taxon-name-part>) <tp:taxon-name-part taxon-name-part-type="species">jinzhuensis</tp:taxon-name-part></tp:taxon-name> sp. n., female, paratype.</p></caption><graphic xmlns:xlink="http://www.w3.org/1999/xlink" xlink:href="zookeys-454-069-g008.jpg" position="float" orientation="portrait" xlink:type="simple" id="oo_33939.jpg"/></fig><fig id="F9" position="float" orientation="portrait"><label>Figures 33–38.</label><caption><p>Male genitalia of <italic><tp:taxon-name><tp:taxon-name-part taxon-name-part-type="genus">Dongodytes</tp:taxon-name-part></tp:taxon-name></italic> (s. str.) species (median lobe and parameres in lateral view, apical part of median lobe in dorsal view). <bold>33–34</bold> <tp:taxon-name><tp:taxon-name-part taxon-name-part-type="genus">Dongodytes</tp:taxon-name-part> <tp:taxon-name-part taxon-name-part-type="sensu">(s. str.)</tp:taxon-name-part> <tp:taxon-name-part taxon-name-part-type="species">elongatus</tp:taxon-name-part></tp:taxon-name> sp. n. <bold>35–36</bold> <tp:taxon-name><tp:taxon-name-part taxon-name-part-type="genus">Dongodytes</tp:taxon-name-part> <tp:taxon-name-part taxon-name-part-type="sensu">(s. str.)</tp:taxon-name-part> <tp:taxon-name-part taxon-name-part-type="species">lani</tp:taxon-name-part></tp:taxon-name> sp. n. <bold>37–38</bold> <tp:taxon-name><tp:taxon-name-part taxon-name-part-type="genus">Dongodytes</tp:taxon-name-part> <tp:taxon-name-part taxon-name-part-type="sensu">(s. str.)</tp:taxon-name-part> <tp:taxon-name-part taxon-name-part-type="species">troglodytes</tp:taxon-name-part></tp:taxon-name> sp. n.</p></caption><graphic xmlns:xlink="http://www.w3.org/1999/xlink" xlink:href="zookeys-454-069-g009.jpg" position="float" orientation="portrait" xlink:type="simple" id="oo_33940.jpg"/></fig><fig id="F18" position="float" orientation="portrait"><label>Figure 73.</label><caption><p>Distribution of the genus <italic><tp:taxon-name><tp:taxon-name-part taxon-name-part-type="genus">Dongodytes</tp:taxon-name-part></tp:taxon-name></italic>. <bold>a</bold> <tp:taxon-name><tp:taxon-name-part taxon-name-part-type="genus">Dongodytes</tp:taxon-name-part> <tp:taxon-name-part taxon-name-part-type="sensu">(s. str.)</tp:taxon-name-part> <tp:taxon-name-part taxon-name-part-type="species">giraffa</tp:taxon-name-part></tp:taxon-name> Uéno <bold>b</bold> <tp:taxon-name><tp:taxon-name-part taxon-name-part-type="genus">Dongodytes</tp:taxon-name-part> <tp:taxon-name-part taxon-name-part-type="sensu">(s. str.)</tp:taxon-name-part> <tp:taxon-name-part taxon-name-part-type="species">grandis</tp:taxon-name-part></tp:taxon-name> Uéno <bold>c</bold> <tp:taxon-name><tp:taxon-name-part taxon-name-part-type="genus">Dongodytes</tp:taxon-name-part> <tp:taxon-name-part taxon-name-part-type="sensu">(s. str.)</tp:taxon-name-part> <tp:taxon-name-part taxon-name-part-type="species">fowleri</tp:taxon-name-part></tp:taxon-name> Deuve <bold>d</bold> <tp:taxon-name><tp:taxon-name-part taxon-name-part-type="genus">Dongodytes</tp:taxon-name-part> (<tp:taxon-name-part taxon-name-part-type="subgenus">Dongodytodes</tp:taxon-name-part>) <tp:taxon-name-part taxon-name-part-type="species">yaophilus</tp:taxon-name-part></tp:taxon-name> sp. n. <bold>e</bold> <tp:taxon-name><tp:taxon-name-part taxon-name-part-type="genus">Dongodytes</tp:taxon-name-part> (<tp:taxon-name-part taxon-name-part-type="subgenus">Dongodytodes</tp:taxon-name-part>) <tp:taxon-name-part taxon-name-part-type="species">deharvengi</tp:taxon-name-part></tp:taxon-name> Tian <bold>f</bold> <tp:taxon-name><tp:taxon-name-part taxon-name-part-type="genus">Dongodytes</tp:taxon-name-part> <tp:taxon-name-part taxon-name-part-type="sensu">(s. str.)</tp:taxon-name-part> <tp:taxon-name-part taxon-name-part-type="species">troglodytes</tp:taxon-name-part></tp:taxon-name> sp. n. <bold>g</bold> <tp:taxon-name><tp:taxon-name-part taxon-name-part-type="genus">Dongodytes</tp:taxon-name-part> (<tp:taxon-name-part taxon-name-part-type="subgenus">Dongodytodes</tp:taxon-name-part>) <tp:taxon-name-part taxon-name-part-type="species">jinzhuensis</tp:taxon-name-part></tp:taxon-name> sp. n. <bold>h</bold> <tp:taxon-name><tp:taxon-name-part taxon-name-part-type="genus">Dongodytes</tp:taxon-name-part> (<tp:taxon-name-part taxon-name-part-type="subgenus">Dongodytodes</tp:taxon-name-part>) <tp:taxon-name-part taxon-name-part-type="species">inexpectatus</tp:taxon-name-part></tp:taxon-name> sp. n. <bold>i</bold> <tp:taxon-name><tp:taxon-name-part taxon-name-part-type="genus">Dongodytes</tp:taxon-name-part> (<tp:taxon-name-part taxon-name-part-type="subgenus">Dongodytodes</tp:taxon-name-part>) <tp:taxon-name-part taxon-name-part-type="species">brevipenis</tp:taxon-name-part></tp:taxon-name> sp. n. <bold>j</bold> <tp:taxon-name><tp:taxon-name-part taxon-name-part-type="genus">Dongodytes</tp:taxon-name-part> <tp:taxon-name-part taxon-name-part-type="sensu">(s. str.)</tp:taxon-name-part> <tp:taxon-name-part taxon-name-part-type="species">baxian</tp:taxon-name-part></tp:taxon-name> Tian <bold>k</bold> <tp:taxon-name><tp:taxon-name-part taxon-name-part-type="genus">Dongodytes</tp:taxon-name-part> <tp:taxon-name-part taxon-name-part-type="sensu">(s. str.)</tp:taxon-name-part> <tp:taxon-name-part taxon-name-part-type="species">lani</tp:taxon-name-part></tp:taxon-name> sp. n. <bold>l</bold> <tp:taxon-name><tp:taxon-name-part taxon-name-part-type="genus">Dongodytes</tp:taxon-name-part> <tp:taxon-name-part taxon-name-part-type="sensu">(s. str.)</tp:taxon-name-part> <tp:taxon-name-part taxon-name-part-type="species">elongatus</tp:taxon-name-part></tp:taxon-name> sp. n. Star: species of <italic><tp:taxon-name><tp:taxon-name-part taxon-name-part-type="genus">Dongodytes</tp:taxon-name-part></tp:taxon-name></italic> (s. str.); square: species of <italic><tp:taxon-name><tp:taxon-name-part taxon-name-part-type="subgenus">Dongodytodes</tp:taxon-name-part></tp:taxon-name></italic>.</p></caption><graphic xmlns:xlink="http://www.w3.org/1999/xlink" xlink:href="zookeys-454-069-g018.jpg" position="float" orientation="portrait" xlink:type="simple" id="oo_33949.jpg"/></fig></tp:treatment-sec></tp:taxon-treatment>
