# Supplementary material for: Du’an Karst of Guangxi: a kingdom of the cavernicolous genus Dongodytes Deuve (Coleoptera, Carabidae, Trechinae)
Source: Zookeys. 2014 Nov 14;(454):69–107. doi: 10.3897/zookeys.454.7269 (PMC4258740; doi:10.3897/zookeys.454.7269)
Supplement: XML Treatment for Dongodytodes [file zookeys.454.7269-treatment7.xml]

<!DOCTYPE tp:taxon-treatment
  PUBLIC "-//TaxonX//DTD Taxonomic Treatment Publishing DTD v0 20100105//EN" "tax-treatment-NSO.dtd">
<tp:taxon-treatment xmlns:tp="http://www.plazi.org/taxpub"><tp:treatment-meta><kwd-group><label>Taxon classification</label><kwd><named-content content-type="kingdom">Animalia</named-content></kwd><kwd><named-content content-type="order">Coleoptera</named-content></kwd><kwd><named-content content-type="family">Carabidae</named-content></kwd></kwd-group><mixed-citation publication-type="journal"><person-group><name><surname>Tian</surname><given-names>Mingyi</given-names></name><name><surname>Yin</surname><given-names>Haomin</given-names></name><name><surname>Huang</surname><given-names>Sunbin</given-names></name></person-group><article-title>Du’an Karst of Guangxi: a kingdom of the cavernicolous genus <italic><tp:taxon-name><tp:taxon-name-part taxon-name-part-type="genus">Dongodytes</tp:taxon-name-part></tp:taxon-name></italic> Deuve (<tp:taxon-name><tp:taxon-name-part taxon-name-part-type="order">Coleoptera</tp:taxon-name-part></tp:taxon-name>, <tp:taxon-name><tp:taxon-name-part taxon-name-part-type="family">Carabidae</tp:taxon-name-part></tp:taxon-name>, <tp:taxon-name><tp:taxon-name-part taxon-name-part-type="subfamily">Trechinae</tp:taxon-name-part></tp:taxon-name>)</article-title><source>Zookeys</source><day>14</day><month>11</month><year>2014</year><volume>2014</volume><issue>454</issue><fpage>69</fpage><lpage>107</lpage><pub-id pub-id-type="doi">10.3897/zookeys.454.7269</pub-id></mixed-citation></tp:treatment-meta><tp:nomenclature><label>Subgenus</label><tp:taxon-name>
                        <tp:taxon-name-part taxon-name-part-type="subgenus">Dongodytodes</tp:taxon-name-part>
                    </tp:taxon-name><tp:taxon-authority>Tian, 2011</tp:taxon-authority><tp:nomenclature-citation-list><tp:nomenclature-citation><tp:taxon-name><tp:taxon-name-part taxon-name-part-type="genus">Dongodytes</tp:taxon-name-part> (<tp:taxon-name-part taxon-name-part-type="subgenus">Dongodytodes</tp:taxon-name-part>)</tp:taxon-name><comment> Tian, 2011: 57.</comment></tp:nomenclature-citation></tp:nomenclature-citation-list></tp:nomenclature><tp:treatment-sec sec-type="Type species"><title>Type species.</title><p><tp:taxon-name><tp:taxon-name-part taxon-name-part-type="genus">Dongodytes</tp:taxon-name-part> (<tp:taxon-name-part taxon-name-part-type="subgenus">Dongodytodes</tp:taxon-name-part>) <tp:taxon-name-part taxon-name-part-type="species">deharvengi</tp:taxon-name-part></tp:taxon-name> Tian, 2011.</p></tp:treatment-sec><tp:treatment-sec sec-type="Type locality"><title>Type locality.</title><p>a limestone cave called Lubian Dong in Xia’ao, Du’an.</p></tp:treatment-sec><tp:treatment-sec sec-type="Diagnostic characters"><title>Diagnostic characters.</title><p>Body pubescent, covered with dense, erected short pubescence; antennae short, not extending over elytral apex; head stout and expanded posteriorly, suddenly constricted before neck constriction which is very short, posterior supraorbital setae always present; anterior dorsal pore on 3<sup>rd</sup> elytral stria absent, preapical pore present (Fig. <xref ref-type="fig" rid="F3">7</xref>); legs thin and elongate, but slightly stouter than in <italic><tp:taxon-name><tp:taxon-name-part taxon-name-part-type="genus">Dongodytes</tp:taxon-name-part></tp:taxon-name></italic> (s. str.), ventrite VII in male with a pair of paramedian setae (Fig. <xref ref-type="fig" rid="F7">26</xref>).</p></tp:treatment-sec><tp:treatment-sec sec-type="Distribution"><title>Distribution.</title><p>Northwestern Guangxi (Du’an and Dahua Counties) (Fig. <xref ref-type="fig" rid="F18">73</xref>). <italic><tp:taxon-name><tp:taxon-name-part taxon-name-part-type="subgenus">Dongodytodes</tp:taxon-name-part></tp:taxon-name></italic> is composed of five species, all of them are occurring in Du’an Karst, and at the eastern (or northern) bank of the river Hongshui He. Each species is recorded from a single cave except <italic><tp:taxon-name><tp:taxon-name-part taxon-name-part-type="genus">Dongodytes</tp:taxon-name-part> <tp:taxon-name-part taxon-name-part-type="species">jinzhuensis</tp:taxon-name-part></tp:taxon-name></italic> sp. n. (from two caves which are close to each other in Gaoling) and <italic><tp:taxon-name><tp:taxon-name-part taxon-name-part-type="genus">Dongodytes</tp:taxon-name-part> <tp:taxon-name-part taxon-name-part-type="species">brevipenis</tp:taxon-name-part></tp:taxon-name></italic> sp. n. (from three caves which are very close to one another in Longwan and Chengjiang).</p></tp:treatment-sec><tp:treatment-sec><!--Section generated to contain objects referenced in tp:taxon-treatment.--><fig id="F3" position="float" orientation="portrait"><label>Figures 6–7.</label><caption><p>Elytral chaetotaxal patterns in <italic><tp:taxon-name><tp:taxon-name-part taxon-name-part-type="genus">Dongodytes</tp:taxon-name-part></tp:taxon-name></italic>. <bold>6</bold> <tp:taxon-name><tp:taxon-name-part taxon-name-part-type="genus">Dongodytes</tp:taxon-name-part> <tp:taxon-name-part taxon-name-part-type="sensu">(s. str.)</tp:taxon-name-part> <tp:taxon-name-part taxon-name-part-type="species">lani</tp:taxon-name-part></tp:taxon-name> sp. n. <bold>7</bold> <tp:taxon-name><tp:taxon-name-part taxon-name-part-type="genus">Dongodytes</tp:taxon-name-part> (<tp:taxon-name-part taxon-name-part-type="subgenus">Dongodytodes</tp:taxon-name-part>) <tp:taxon-name-part taxon-name-part-type="species">jinzhuensis</tp:taxon-name-part></tp:taxon-name> sp. n.</p></caption><graphic xmlns:xlink="http://www.w3.org/1999/xlink" xlink:href="zookeys-454-069-g003.jpg" position="float" orientation="portrait" xlink:type="simple" id="oo_33934.jpg"/></fig><fig id="F7" position="float" orientation="portrait"><label>Figures 25–26.</label><caption><p>Abdominal ventrite VII of <italic><tp:taxon-name><tp:taxon-name-part taxon-name-part-type="genus">Dongodytes</tp:taxon-name-part></tp:taxon-name></italic> in male. <bold>25</bold> <tp:taxon-name><tp:taxon-name-part taxon-name-part-type="genus">Dongodytes</tp:taxon-name-part> <tp:taxon-name-part taxon-name-part-type="sensu">(s. str.)</tp:taxon-name-part> <tp:taxon-name-part taxon-name-part-type="species">lani</tp:taxon-name-part></tp:taxon-name> sp. n., paratype <bold>26</bold> <tp:taxon-name><tp:taxon-name-part taxon-name-part-type="genus">Dongodytes</tp:taxon-name-part> (<tp:taxon-name-part taxon-name-part-type="subgenus">Dongodytodes</tp:taxon-name-part>) <tp:taxon-name-part taxon-name-part-type="species">jinzhuensis</tp:taxon-name-part></tp:taxon-name> sp. n., paratype.</p></caption><graphic xmlns:xlink="http://www.w3.org/1999/xlink" xlink:href="zookeys-454-069-g007.jpg" position="float" orientation="portrait" xlink:type="simple" id="oo_33938.jpg"/></fig><fig id="F18" position="float" orientation="portrait"><label>Figure 73.</label><caption><p>Distribution of the genus <italic><tp:taxon-name><tp:taxon-name-part taxon-name-part-type="genus">Dongodytes</tp:taxon-name-part></tp:taxon-name></italic>. <bold>a</bold> <tp:taxon-name><tp:taxon-name-part taxon-name-part-type="genus">Dongodytes</tp:taxon-name-part> <tp:taxon-name-part taxon-name-part-type="sensu">(s. str.)</tp:taxon-name-part> <tp:taxon-name-part taxon-name-part-type="species">giraffa</tp:taxon-name-part></tp:taxon-name> Uéno <bold>b</bold> <tp:taxon-name><tp:taxon-name-part taxon-name-part-type="genus">Dongodytes</tp:taxon-name-part> <tp:taxon-name-part taxon-name-part-type="sensu">(s. str.)</tp:taxon-name-part> <tp:taxon-name-part taxon-name-part-type="species">grandis</tp:taxon-name-part></tp:taxon-name> Uéno <bold>c</bold> <tp:taxon-name><tp:taxon-name-part taxon-name-part-type="genus">Dongodytes</tp:taxon-name-part> <tp:taxon-name-part taxon-name-part-type="sensu">(s. str.)</tp:taxon-name-part> <tp:taxon-name-part taxon-name-part-type="species">fowleri</tp:taxon-name-part></tp:taxon-name> Deuve <bold>d</bold> <tp:taxon-name><tp:taxon-name-part taxon-name-part-type="genus">Dongodytes</tp:taxon-name-part> (<tp:taxon-name-part taxon-name-part-type="subgenus">Dongodytodes</tp:taxon-name-part>) <tp:taxon-name-part taxon-name-part-type="species">yaophilus</tp:taxon-name-part></tp:taxon-name> sp. n. <bold>e</bold> <tp:taxon-name><tp:taxon-name-part taxon-name-part-type="genus">Dongodytes</tp:taxon-name-part> (<tp:taxon-name-part taxon-name-part-type="subgenus">Dongodytodes</tp:taxon-name-part>) <tp:taxon-name-part taxon-name-part-type="species">deharvengi</tp:taxon-name-part></tp:taxon-name> Tian <bold>f</bold> <tp:taxon-name><tp:taxon-name-part taxon-name-part-type="genus">Dongodytes</tp:taxon-name-part> <tp:taxon-name-part taxon-name-part-type="sensu">(s. str.)</tp:taxon-name-part> <tp:taxon-name-part taxon-name-part-type="species">troglodytes</tp:taxon-name-part></tp:taxon-name> sp. n. <bold>g</bold> <tp:taxon-name><tp:taxon-name-part taxon-name-part-type="genus">Dongodytes</tp:taxon-name-part> (<tp:taxon-name-part taxon-name-part-type="subgenus">Dongodytodes</tp:taxon-name-part>) <tp:taxon-name-part taxon-name-part-type="species">jinzhuensis</tp:taxon-name-part></tp:taxon-name> sp. n. <bold>h</bold> <tp:taxon-name><tp:taxon-name-part taxon-name-part-type="genus">Dongodytes</tp:taxon-name-part> (<tp:taxon-name-part taxon-name-part-type="subgenus">Dongodytodes</tp:taxon-name-part>) <tp:taxon-name-part taxon-name-part-type="species">inexpectatus</tp:taxon-name-part></tp:taxon-name> sp. n. <bold>i</bold> <tp:taxon-name><tp:taxon-name-part taxon-name-part-type="genus">Dongodytes</tp:taxon-name-part> (<tp:taxon-name-part taxon-name-part-type="subgenus">Dongodytodes</tp:taxon-name-part>) <tp:taxon-name-part taxon-name-part-type="species">brevipenis</tp:taxon-name-part></tp:taxon-name> sp. n. <bold>j</bold> <tp:taxon-name><tp:taxon-name-part taxon-name-part-type="genus">Dongodytes</tp:taxon-name-part> <tp:taxon-name-part taxon-name-part-type="sensu">(s. str.)</tp:taxon-name-part> <tp:taxon-name-part taxon-name-part-type="species">baxian</tp:taxon-name-part></tp:taxon-name> Tian <bold>k</bold> <tp:taxon-name><tp:taxon-name-part taxon-name-part-type="genus">Dongodytes</tp:taxon-name-part> <tp:taxon-name-part taxon-name-part-type="sensu">(s. str.)</tp:taxon-name-part> <tp:taxon-name-part taxon-name-part-type="species">lani</tp:taxon-name-part></tp:taxon-name> sp. n. <bold>l</bold> <tp:taxon-name><tp:taxon-name-part taxon-name-part-type="genus">Dongodytes</tp:taxon-name-part> <tp:taxon-name-part taxon-name-part-type="sensu">(s. str.)</tp:taxon-name-part> <tp:taxon-name-part taxon-name-part-type="species">elongatus</tp:taxon-name-part></tp:taxon-name> sp. n. Star: species of <italic><tp:taxon-name><tp:taxon-name-part taxon-name-part-type="genus">Dongodytes</tp:taxon-name-part></tp:taxon-name></italic> (s. str.); square: species of <italic><tp:taxon-name><tp:taxon-name-part taxon-name-part-type="subgenus">Dongodytodes</tp:taxon-name-part></tp:taxon-name></italic>.</p></caption><graphic xmlns:xlink="http://www.w3.org/1999/xlink" xlink:href="zookeys-454-069-g018.jpg" position="float" orientation="portrait" xlink:type="simple" id="oo_33949.jpg"/></fig></tp:treatment-sec></tp:taxon-treatment>
