# Supplementary material for: Du’an Karst of Guangxi: a kingdom of the cavernicolous genus Dongodytes Deuve (Coleoptera, Carabidae, Trechinae)
Source: Zookeys. 2014 Nov 14;(454):69–107. doi: 10.3897/zookeys.454.7269 (PMC4258740; doi:10.3897/zookeys.454.7269)
Supplement: XML Treatment for Dongodytes (Dongodytodes) brevipenis [file zookeys.454.7269-treatment9.xml]

<!DOCTYPE tp:taxon-treatment
  PUBLIC "-//TaxonX//DTD Taxonomic Treatment Publishing DTD v0 20100105//EN" "tax-treatment-NSO.dtd">
<tp:taxon-treatment xmlns:tp="http://www.plazi.org/taxpub"><tp:treatment-meta><kwd-group><label>Taxon classification</label><kwd><named-content content-type="kingdom">Animalia</named-content></kwd><kwd><named-content content-type="order">Coleoptera</named-content></kwd><kwd><named-content content-type="family">Carabidae</named-content></kwd></kwd-group><mixed-citation publication-type="journal"><person-group><name><surname>Tian</surname><given-names>Mingyi</given-names></name><name><surname>Yin</surname><given-names>Haomin</given-names></name><name><surname>Huang</surname><given-names>Sunbin</given-names></name></person-group><article-title>Du’an Karst of Guangxi: a kingdom of the cavernicolous genus <italic><tp:taxon-name><tp:taxon-name-part taxon-name-part-type="genus">Dongodytes</tp:taxon-name-part></tp:taxon-name></italic> Deuve (<tp:taxon-name><tp:taxon-name-part taxon-name-part-type="order">Coleoptera</tp:taxon-name-part></tp:taxon-name>, <tp:taxon-name><tp:taxon-name-part taxon-name-part-type="family">Carabidae</tp:taxon-name-part></tp:taxon-name>, <tp:taxon-name><tp:taxon-name-part taxon-name-part-type="subfamily">Trechinae</tp:taxon-name-part></tp:taxon-name>)</article-title><source>Zookeys</source><day>14</day><month>11</month><year>2014</year><volume>2014</volume><issue>454</issue><fpage>69</fpage><lpage>107</lpage><pub-id pub-id-type="doi">10.3897/zookeys.454.7269</pub-id></mixed-citation></tp:treatment-meta><tp:nomenclature><tp:taxon-name>
                        <tp:taxon-name-part taxon-name-part-type="genus">Dongodytes</tp:taxon-name-part>
                        (<tp:taxon-name-part taxon-name-part-type="subgenus">Dongodytodes</tp:taxon-name-part>)
                        <tp:taxon-name-part taxon-name-part-type="species">brevipenis</tp:taxon-name-part>
                        <object-id xmlns:xlink="http://www.w3.org/1999/xlink" content-type="zoobank" xlink:type="simple">http://zoobank.org/1D24FECA-BB71-4A22-979E-593FE59F5BB2</object-id>
                    </tp:taxon-name><tp:taxon-status xmlns:xlink="http://www.w3.org/1999/xlink" xlink:type="simple">sp. n.</tp:taxon-status><xref ref-type="fig" rid="F1">Figs 1j, h, i</xref><xref ref-type="fig" rid="F5">, 13</xref><xref ref-type="fig" rid="F5">–14</xref><xref ref-type="fig" rid="F6">, 23</xref><xref ref-type="fig" rid="F10">, 43</xref><xref ref-type="fig" rid="F10">–44</xref><xref ref-type="fig" rid="F14">, 56</xref><xref ref-type="fig" rid="F14">–60</xref><xref ref-type="fig" rid="F18">, 73i</xref></tp:nomenclature><tp:treatment-sec sec-type="Description"><title>Description.</title><p>Length: 6.8–7.1 mm (mean 6.9 mm); width: 1.7–2.0 mm (mean 1.8 mm). Habitus as in Figs <xref ref-type="fig" rid="F5">13</xref>–<xref ref-type="fig" rid="F5">14</xref>, and <xref ref-type="fig" rid="F14">58</xref>–<xref ref-type="fig" rid="F14">60</xref>.</p><p>Colour: Yellowish to light dark brown, palps pale.</p><p>Macrosculpture: Head and pronotum smooth, elytra vaguely punctate, body moderately shiny and wholly pubescent.</p><p>Microsculpture: Similar in <italic><tp:taxon-name><tp:taxon-name-part taxon-name-part-type="genus">Dongodytes</tp:taxon-name-part> <tp:taxon-name-part taxon-name-part-type="species">deharvengi</tp:taxon-name-part></tp:taxon-name></italic>.</p><p>Head (Fig. <xref ref-type="fig" rid="F6">23</xref>) elongate, much longer than wide, HL/HW=2. 7–3.0 (mean 2.9); widest at about middle (from labrum), excluding mandibles as long as prothorax, including mandibles much longer than pronotum (1.4–1.6 times, mean 1.5); head (including mandibles) plus prothorax as long as elytra; head rather slender, genae less expanded laterally and posteriad, nearly parallel-sided medially; collar-shaped neck distinct, about 3/7 as wide as head; two pairs of supraorbital setae present, anterior ones far from each other, posterior ones close to each other; a pair of suborbital setae present, a pair of mental pits present; mental tooth bluntly bifid at apex; 2<sup>nd</sup> labial palpomere bisetose on inner margin; clypeus transverse, sexsetose; ligula multi-setose; mentum and submentum fused partly, labial suture indistinct in median part; mentum sexsetose, apart from a pair of median setae beneath mental tooth, a pair of long basal setae present, and each accompanied by a short seta at front; submentum 10-setose; antennae extending at about apical 1/6 of elytra; 1<sup>st</sup> antennomere strongly dilated, much more wider than others, distinctly longer than 2<sup>nd</sup> which is the shortest, 3<sup>rd</sup> longest, about twice as long as 2<sup>nd</sup>, and slightly longer than 4<sup>th</sup>, then gradually shortened towards 10<sup>th</sup> which is slightly longer than 1<sup>st</sup> but shorter than 11<sup>th</sup>.</p><p>Prothorax with propleura strongly tumid, widest at about 1/3 from base; base much wider than front, PAW/PBW=0.7–0.8 (mean 0.7); pronotum much narrower than prothorax, PW/PTW=0.7–0.8 (mean 0.8), and narrower than head, PW/HW=0.8–1.0 (mean 0.9), with two pairs of latero-marginal setae at a little before middle and a little before hind angles respectively, lateral sides distinctly sinuate in front of hind angles.</p><p>Elytra moderately elongate ovate, twice as long as wide, EL/EW=2.0–2.1 (mean 2.0); widest at about 2/3 from base; elytral base narrow, with sides almost straight; about twice as wide as prothorax, EW/PTW=2.0–2.1 (mean 2.0); striae well defined and punctate, only preapical dorsal pore present, at about 1/7 from apex; chaetotaxy of marginal umbilicate pores similar in <italic><tp:taxon-name><tp:taxon-name-part taxon-name-part-type="genus">Dongodytes</tp:taxon-name-part> <tp:taxon-name-part taxon-name-part-type="species">deharvengi</tp:taxon-name-part></tp:taxon-name></italic>, but 4<sup>th</sup> pore of humeral set is a little farer from 3<sup>rd</sup>.</p><p>Male genitalia (Figs <xref ref-type="fig" rid="F10">43</xref>–<xref ref-type="fig" rid="F10">44</xref>): Median lobe of aedeagus very short, ventral margin gently arcuate, sagittal aileron distinct, basal orifice wide, apical part very short and bluntly rounded at apex; inner sac armed with a slender copulatory piece which covered with scale structures on surface, about 1/3 as long as the median lobe; in dorsal view, apical lobe very wide, much broader than other species of <italic><tp:taxon-name><tp:taxon-name-part taxon-name-part-type="subgenus">Dongodytodes</tp:taxon-name-part></tp:taxon-name></italic>; parameres moderately developed, right and left ones each with three and four long setae at apex respectively.</p></tp:treatment-sec><tp:treatment-sec sec-type="Remarks"><title>Remarks.</title><p>Differs from other congeners by its slender body, genae nearly parallel-sided at middle, sexsetose mentum, unique dorsal pore on 3<sup>rd</sup> elytral stria, and very short aedeagus.</p></tp:treatment-sec><tp:treatment-sec sec-type="Etymology"><title>Etymology.</title><p>The name of this new species refers to its short aedeagus.</p></tp:treatment-sec><tp:treatment-sec sec-type="Material examined"><title>Material examined.</title><p>Holotype: male, Guangxi: Du’an: Longwan: cave Nongqu Dong I, <named-content xmlns:xlink="http://www.w3.org/1999/xlink" content-type="dwc:verbatimCoordinates" xlink:type="simple">23°56.021N, 108°10.962E</named-content>, 459 m, 2013-VI-27, leg. Mingyi Tian, Wei Lin, Weixin Liu, Haomin Yin &amp; Sunbin Huang, in SCAU; Paratypes: 2 males, 5 females, ibid; 1 male, Guangxi: Du’an: Chengjiang: Ganwan: cave Nongzhong Dong I, <named-content xmlns:xlink="http://www.w3.org/1999/xlink" content-type="dwc:verbatimCoordinates" xlink:type="simple">23°56.644N, 108°10.072E</named-content>, 469 m, 2013-VI-27, same collectors as above; 13 males, 7 females, Guangxi: Du’an: Chengjing: Wanmao: cave Diaomao Dong, <named-content xmlns:xlink="http://www.w3.org/1999/xlink" content-type="dwc:verbatimCoordinates" xlink:type="simple">24°01.723N, 108°07.236E</named-content>, 140 m, 2013-VI-23, same collectors as above, in SCAU, IOZ, MNHN and ZUBM, respectively.</p></tp:treatment-sec><tp:treatment-sec sec-type="Distribution"><title>Distribution.</title><p>Guangxi (Du’an). Known only from the type localities, cave Nongqu Dong in Longwan, and caves Diaomao Dong and Nongzhong Dong I in Chengjiang (Figs <xref ref-type="fig" rid="F1">1g, h, i</xref> and <xref ref-type="fig" rid="F18">73i</xref>).</p><p>The entrance of Nongqu Dong (Fig. <xref ref-type="fig" rid="F14">57</xref>) is localized on the bottom of a hill and close to a corn field surrounded by trees. It is about 300 m long, with a lot of water droppings, and a small stream inside. It is a beautiful cave, with magnificent stone pillars, stalactites and stalagmites.</p><p>The entrance of Nongzhong Dong I (Fig. <xref ref-type="fig" rid="F14">56</xref>) is in a sugarcane field. It is about 80 m long, composed of a main passage and several small galleries. At the end of the main passage there is an underground river which is about two kilometres long said by the local people.</p><p>Diaomao Dong I (Fig. <xref ref-type="fig" rid="F14">58</xref>) is localized at the foot of a hill near the village Nongzhong. It’s length is about 100 m. The entrance is surrounded by bamboos. The cave is wet, with several small pools and a stream.</p><p>The trechine beetles were collected in several places of dark areas in the caves. Other animals living in the above caves are crickets, mosquitoes, staphylinids, millipedes, centipedes, isopods, harvestmen, spiders, snails and cave fishes.</p><fig id="F14" position="float" orientation="portrait"><label>Figures 56–60.</label><caption><p>Type locality caves of <tp:taxon-name><tp:taxon-name-part taxon-name-part-type="genus">Dongodytes</tp:taxon-name-part> (<tp:taxon-name-part taxon-name-part-type="subgenus">Dongodytodes</tp:taxon-name-part>) <tp:taxon-name-part taxon-name-part-type="species">brevipenis</tp:taxon-name-part></tp:taxon-name> sp. n. <bold>56</bold> entrance of Nongzhong Dong I <bold>57</bold> entrance of Nongqu Dong I <bold>58</bold> entrance of Diaomao Dong <bold>59–60</bold> beetles running on walls in Diaomao Dong.</p></caption><graphic xmlns:xlink="http://www.w3.org/1999/xlink" xlink:href="zookeys-454-069-g014.jpg" position="float" orientation="portrait" xlink:type="simple" id="oo_33945.jpg"/></fig><!--PageBreak--><!--PageBreak--></tp:treatment-sec><tp:treatment-sec><!--Section generated to contain objects referenced in tp:taxon-treatment.--><fig id="F1" position="float" orientation="portrait"><label>Figure 1.</label><caption><p>Surveyed caves in Du’an Karst from which trechine beetles were discovered. <bold>a</bold> Qiaoxu Dong (Qibainong) <bold>b</bold> Lubian Dong (Xia’ao) <bold>c</bold> Shuiyuan Dong (Longfu) <bold>d</bold> Jinzhu Dong I and Jinzhu Dong II <bold>e</bold> Nongguanshang Dong II <bold>f</bold> Baxian Dong (Chengjiang) <bold>g</bold> Diaomao Dong (Chengjiang) <bold>h</bold> Nongzhong Dong I (Chengjiang) <bold>i</bold> Nongqu Dong (Longwan) <bold>j</bold> Longhuan Dong (Longwan) <bold>k</bold> Lapo Dong I (Lalie).</p></caption><graphic xmlns:xlink="http://www.w3.org/1999/xlink" xlink:href="zookeys-454-069-g001.jpg" position="float" orientation="portrait" xlink:type="simple" id="oo_33932.jpg"/></fig><fig id="F5" position="float" orientation="portrait"><label>Figures 12–15.</label><caption><p>Habitus of <italic><tp:taxon-name><tp:taxon-name-part taxon-name-part-type="genus">Dongodytes</tp:taxon-name-part></tp:taxon-name></italic> species. <bold>12</bold> <tp:taxon-name><tp:taxon-name-part taxon-name-part-type="genus">Dongodytes</tp:taxon-name-part> (<tp:taxon-name-part taxon-name-part-type="subgenus">Dongodytodes</tp:taxon-name-part>) <tp:taxon-name-part taxon-name-part-type="species">inexpectatus</tp:taxon-name-part></tp:taxon-name> sp. n. male, holotype <bold>13</bold> <tp:taxon-name><tp:taxon-name-part taxon-name-part-type="genus">Dongodytes</tp:taxon-name-part> (<tp:taxon-name-part taxon-name-part-type="subgenus">Dongodytodes</tp:taxon-name-part>) <tp:taxon-name-part taxon-name-part-type="species">brevipenis</tp:taxon-name-part></tp:taxon-name> sp. n. male, paratype, from Longwan: Nongqu Dong <bold>14</bold> ibid, from Chengjinag: Diaomao Dong <bold>15</bold> <tp:taxon-name><tp:taxon-name-part taxon-name-part-type="genus">Dongodytes</tp:taxon-name-part> (<tp:taxon-name-part taxon-name-part-type="subgenus">Dongodytodes</tp:taxon-name-part>) <tp:taxon-name-part taxon-name-part-type="species">yaophilus</tp:taxon-name-part></tp:taxon-name> sp. n. female, paratype. Scale bar: 1.0 mm.</p></caption><graphic xmlns:xlink="http://www.w3.org/1999/xlink" xlink:href="zookeys-454-069-g005.jpg" position="float" orientation="portrait" xlink:type="simple" id="oo_33936.jpg"/></fig><fig id="F6" position="float" orientation="portrait"><label>Figures 16–24.</label><caption><p>Head of <italic><tp:taxon-name><tp:taxon-name-part taxon-name-part-type="genus">Dongodytes</tp:taxon-name-part></tp:taxon-name></italic> species. <bold>16</bold> <tp:taxon-name><tp:taxon-name-part taxon-name-part-type="genus">Dongodytes</tp:taxon-name-part> <tp:taxon-name-part taxon-name-part-type="sensu">(s. str.)</tp:taxon-name-part> <tp:taxon-name-part taxon-name-part-type="species">baxian</tp:taxon-name-part></tp:taxon-name> M, male, holotype <bold>17</bold> <tp:taxon-name><tp:taxon-name-part taxon-name-part-type="genus">Dongodytes</tp:taxon-name-part> <tp:taxon-name-part taxon-name-part-type="sensu">(s. str.)</tp:taxon-name-part> <tp:taxon-name-part taxon-name-part-type="species">elongatus</tp:taxon-name-part></tp:taxon-name> sp. n. male, holotype <bold>18</bold> <tp:taxon-name><tp:taxon-name-part taxon-name-part-type="genus">Dongodytes</tp:taxon-name-part> <tp:taxon-name-part taxon-name-part-type="sensu">(s. str.)</tp:taxon-name-part> <tp:taxon-name-part taxon-name-part-type="species">lani</tp:taxon-name-part></tp:taxon-name> sp. n. male, holotype <bold>19</bold> <tp:taxon-name><tp:taxon-name-part taxon-name-part-type="genus">Dongodytes</tp:taxon-name-part> <tp:taxon-name-part taxon-name-part-type="sensu">(s. str.)</tp:taxon-name-part> <tp:taxon-name-part taxon-name-part-type="species">troglodytes</tp:taxon-name-part></tp:taxon-name> sp. n. male, holotype <bold>20</bold> <tp:taxon-name><tp:taxon-name-part taxon-name-part-type="genus">Dongodytes</tp:taxon-name-part> (<tp:taxon-name-part taxon-name-part-type="subgenus">Dongodytodes</tp:taxon-name-part>) <tp:taxon-name-part taxon-name-part-type="species">deharvengi</tp:taxon-name-part></tp:taxon-name>, male, holotype <bold>21</bold> <tp:taxon-name><tp:taxon-name-part taxon-name-part-type="genus">Dongodytes</tp:taxon-name-part> (<tp:taxon-name-part taxon-name-part-type="subgenus">Dongodytodes</tp:taxon-name-part>) <tp:taxon-name-part taxon-name-part-type="species">jinzhuensis</tp:taxon-name-part></tp:taxon-name> sp. n. female, paratype <bold>22</bold> <tp:taxon-name><tp:taxon-name-part taxon-name-part-type="genus">Dongodytes</tp:taxon-name-part> (<tp:taxon-name-part taxon-name-part-type="subgenus">Dongodytodes</tp:taxon-name-part>) <tp:taxon-name-part taxon-name-part-type="species">inexpectatus</tp:taxon-name-part></tp:taxon-name> sp. n. male, holotype <bold>23</bold> <tp:taxon-name><tp:taxon-name-part taxon-name-part-type="genus">Dongodytes</tp:taxon-name-part> (<tp:taxon-name-part taxon-name-part-type="subgenus">Dongodytodes</tp:taxon-name-part>) <tp:taxon-name-part taxon-name-part-type="species">brevipenis</tp:taxon-name-part></tp:taxon-name> sp. n. male, holotype <bold>24</bold> <tp:taxon-name><tp:taxon-name-part taxon-name-part-type="genus">Dongodytes</tp:taxon-name-part> (<tp:taxon-name-part taxon-name-part-type="subgenus">Dongodytodes</tp:taxon-name-part>) <tp:taxon-name-part taxon-name-part-type="species">yaophilus</tp:taxon-name-part></tp:taxon-name> sp. n. male, holotype.</p></caption><graphic xmlns:xlink="http://www.w3.org/1999/xlink" xlink:href="zookeys-454-069-g006.jpg" position="float" orientation="portrait" xlink:type="simple" id="oo_33937.jpg"/></fig><fig id="F10" position="float" orientation="portrait"><label>Figures 39–46.</label><caption><p>Male genitalia of <tp:taxon-name><tp:taxon-name-part taxon-name-part-type="genus">Dongodytes</tp:taxon-name-part> (<tp:taxon-name-part taxon-name-part-type="subgenus">Dongodytodes</tp:taxon-name-part>)</tp:taxon-name> species (median lobe and parameres in lateral view, apical part of median lobe in dorsal view). <bold>39–40</bold> <tp:taxon-name><tp:taxon-name-part taxon-name-part-type="genus">Dongodytes</tp:taxon-name-part> (<tp:taxon-name-part taxon-name-part-type="subgenus">Dongodytodes</tp:taxon-name-part>) <tp:taxon-name-part taxon-name-part-type="species">jinzhuensis</tp:taxon-name-part></tp:taxon-name> sp. n. <bold>41–42</bold> <tp:taxon-name><tp:taxon-name-part taxon-name-part-type="genus">Dongodytes</tp:taxon-name-part> (<tp:taxon-name-part taxon-name-part-type="subgenus">Dongodytodes</tp:taxon-name-part>) <tp:taxon-name-part taxon-name-part-type="species">inexpectatus</tp:taxon-name-part></tp:taxon-name> sp. n. <bold>43–44</bold> <tp:taxon-name><tp:taxon-name-part taxon-name-part-type="genus">Dongodytes</tp:taxon-name-part> (<tp:taxon-name-part taxon-name-part-type="subgenus">Dongodytodes</tp:taxon-name-part>) <tp:taxon-name-part taxon-name-part-type="species">brevipenis</tp:taxon-name-part></tp:taxon-name> sp. n. <bold>45–46</bold> <tp:taxon-name><tp:taxon-name-part taxon-name-part-type="genus">Dongodytes</tp:taxon-name-part> (<tp:taxon-name-part taxon-name-part-type="subgenus">Dongodytodes</tp:taxon-name-part>) <tp:taxon-name-part taxon-name-part-type="species">yaophilus</tp:taxon-name-part></tp:taxon-name> sp. n.</p></caption><graphic xmlns:xlink="http://www.w3.org/1999/xlink" xlink:href="zookeys-454-069-g010.jpg" position="float" orientation="portrait" xlink:type="simple" id="oo_33941.jpg"/></fig><fig id="F18" position="float" orientation="portrait"><label>Figure 73.</label><caption><p>Distribution of the genus <italic><tp:taxon-name><tp:taxon-name-part taxon-name-part-type="genus">Dongodytes</tp:taxon-name-part></tp:taxon-name></italic>. <bold>a</bold> <tp:taxon-name><tp:taxon-name-part taxon-name-part-type="genus">Dongodytes</tp:taxon-name-part> <tp:taxon-name-part taxon-name-part-type="sensu">(s. str.)</tp:taxon-name-part> <tp:taxon-name-part taxon-name-part-type="species">giraffa</tp:taxon-name-part></tp:taxon-name> Uéno <bold>b</bold> <tp:taxon-name><tp:taxon-name-part taxon-name-part-type="genus">Dongodytes</tp:taxon-name-part> <tp:taxon-name-part taxon-name-part-type="sensu">(s. str.)</tp:taxon-name-part> <tp:taxon-name-part taxon-name-part-type="species">grandis</tp:taxon-name-part></tp:taxon-name> Uéno <bold>c</bold> <tp:taxon-name><tp:taxon-name-part taxon-name-part-type="genus">Dongodytes</tp:taxon-name-part> <tp:taxon-name-part taxon-name-part-type="sensu">(s. str.)</tp:taxon-name-part> <tp:taxon-name-part taxon-name-part-type="species">fowleri</tp:taxon-name-part></tp:taxon-name> Deuve <bold>d</bold> <tp:taxon-name><tp:taxon-name-part taxon-name-part-type="genus">Dongodytes</tp:taxon-name-part> (<tp:taxon-name-part taxon-name-part-type="subgenus">Dongodytodes</tp:taxon-name-part>) <tp:taxon-name-part taxon-name-part-type="species">yaophilus</tp:taxon-name-part></tp:taxon-name> sp. n. <bold>e</bold> <tp:taxon-name><tp:taxon-name-part taxon-name-part-type="genus">Dongodytes</tp:taxon-name-part> (<tp:taxon-name-part taxon-name-part-type="subgenus">Dongodytodes</tp:taxon-name-part>) <tp:taxon-name-part taxon-name-part-type="species">deharvengi</tp:taxon-name-part></tp:taxon-name> Tian <bold>f</bold> <tp:taxon-name><tp:taxon-name-part taxon-name-part-type="genus">Dongodytes</tp:taxon-name-part> <tp:taxon-name-part taxon-name-part-type="sensu">(s. str.)</tp:taxon-name-part> <tp:taxon-name-part taxon-name-part-type="species">troglodytes</tp:taxon-name-part></tp:taxon-name> sp. n. <bold>g</bold> <tp:taxon-name><tp:taxon-name-part taxon-name-part-type="genus">Dongodytes</tp:taxon-name-part> (<tp:taxon-name-part taxon-name-part-type="subgenus">Dongodytodes</tp:taxon-name-part>) <tp:taxon-name-part taxon-name-part-type="species">jinzhuensis</tp:taxon-name-part></tp:taxon-name> sp. n. <bold>h</bold> <tp:taxon-name><tp:taxon-name-part taxon-name-part-type="genus">Dongodytes</tp:taxon-name-part> (<tp:taxon-name-part taxon-name-part-type="subgenus">Dongodytodes</tp:taxon-name-part>) <tp:taxon-name-part taxon-name-part-type="species">inexpectatus</tp:taxon-name-part></tp:taxon-name> sp. n. <bold>i</bold> <tp:taxon-name><tp:taxon-name-part taxon-name-part-type="genus">Dongodytes</tp:taxon-name-part> (<tp:taxon-name-part taxon-name-part-type="subgenus">Dongodytodes</tp:taxon-name-part>) <tp:taxon-name-part taxon-name-part-type="species">brevipenis</tp:taxon-name-part></tp:taxon-name> sp. n. <bold>j</bold> <tp:taxon-name><tp:taxon-name-part taxon-name-part-type="genus">Dongodytes</tp:taxon-name-part> <tp:taxon-name-part taxon-name-part-type="sensu">(s. str.)</tp:taxon-name-part> <tp:taxon-name-part taxon-name-part-type="species">baxian</tp:taxon-name-part></tp:taxon-name> Tian <bold>k</bold> <tp:taxon-name><tp:taxon-name-part taxon-name-part-type="genus">Dongodytes</tp:taxon-name-part> <tp:taxon-name-part taxon-name-part-type="sensu">(s. str.)</tp:taxon-name-part> <tp:taxon-name-part taxon-name-part-type="species">lani</tp:taxon-name-part></tp:taxon-name> sp. n. <bold>l</bold> <tp:taxon-name><tp:taxon-name-part taxon-name-part-type="genus">Dongodytes</tp:taxon-name-part> <tp:taxon-name-part taxon-name-part-type="sensu">(s. str.)</tp:taxon-name-part> <tp:taxon-name-part taxon-name-part-type="species">elongatus</tp:taxon-name-part></tp:taxon-name> sp. n. Star: species of <italic><tp:taxon-name><tp:taxon-name-part taxon-name-part-type="genus">Dongodytes</tp:taxon-name-part></tp:taxon-name></italic> (s. str.); square: species of <italic><tp:taxon-name><tp:taxon-name-part taxon-name-part-type="subgenus">Dongodytodes</tp:taxon-name-part></tp:taxon-name></italic>.</p></caption><graphic xmlns:xlink="http://www.w3.org/1999/xlink" xlink:href="zookeys-454-069-g018.jpg" position="float" orientation="portrait" xlink:type="simple" id="oo_33949.jpg"/></fig></tp:treatment-sec></tp:taxon-treatment>
