# Supplementary material for: Du’an Karst of Guangxi: a kingdom of the cavernicolous genus Dongodytes Deuve (Coleoptera, Carabidae, Trechinae)
Source: Zookeys. 2014 Nov 14;(454):69–107. doi: 10.3897/zookeys.454.7269 (PMC4258740; doi:10.3897/zookeys.454.7269)
Supplement: XML Treatment for Dongodytes (Dongodytodes) inexpectatus [file zookeys.454.7269-treatment11.xml]

<!DOCTYPE tp:taxon-treatment
  PUBLIC "-//TaxonX//DTD Taxonomic Treatment Publishing DTD v0 20100105//EN" "tax-treatment-NSO.dtd">
<tp:taxon-treatment xmlns:tp="http://www.plazi.org/taxpub"><tp:treatment-meta><kwd-group><label>Taxon classification</label><kwd><named-content content-type="kingdom">Animalia</named-content></kwd><kwd><named-content content-type="order">Coleoptera</named-content></kwd><kwd><named-content content-type="family">Carabidae</named-content></kwd></kwd-group><mixed-citation publication-type="journal"><person-group><name><surname>Tian</surname><given-names>Mingyi</given-names></name><name><surname>Yin</surname><given-names>Haomin</given-names></name><name><surname>Huang</surname><given-names>Sunbin</given-names></name></person-group><article-title>Du’an Karst of Guangxi: a kingdom of the cavernicolous genus <italic><tp:taxon-name><tp:taxon-name-part taxon-name-part-type="genus">Dongodytes</tp:taxon-name-part></tp:taxon-name></italic> Deuve (<tp:taxon-name><tp:taxon-name-part taxon-name-part-type="order">Coleoptera</tp:taxon-name-part></tp:taxon-name>, <tp:taxon-name><tp:taxon-name-part taxon-name-part-type="family">Carabidae</tp:taxon-name-part></tp:taxon-name>, <tp:taxon-name><tp:taxon-name-part taxon-name-part-type="subfamily">Trechinae</tp:taxon-name-part></tp:taxon-name>)</article-title><source>Zookeys</source><day>14</day><month>11</month><year>2014</year><volume>2014</volume><issue>454</issue><fpage>69</fpage><lpage>107</lpage><pub-id pub-id-type="doi">10.3897/zookeys.454.7269</pub-id></mixed-citation></tp:treatment-meta><tp:nomenclature><tp:taxon-name>
                        <tp:taxon-name-part taxon-name-part-type="genus">Dongodytes</tp:taxon-name-part>
                        (<tp:taxon-name-part taxon-name-part-type="subgenus">Dongodytodes</tp:taxon-name-part>)
                        <tp:taxon-name-part taxon-name-part-type="species">inexpectatus</tp:taxon-name-part>
                        <object-id xmlns:xlink="http://www.w3.org/1999/xlink" content-type="zoobank" xlink:type="simple">http://zoobank.org/0A3CF02B-50DA-4543-9FC9-0CE55A1ACAA6</object-id>
                    </tp:taxon-name><tp:taxon-status xmlns:xlink="http://www.w3.org/1999/xlink" xlink:type="simple">sp. n.</tp:taxon-status><xref ref-type="fig" rid="F1">Figs 1e</xref><xref ref-type="fig" rid="F5">, 12</xref><xref ref-type="fig" rid="F6">, 22</xref><xref ref-type="fig" rid="F10">, 41</xref><xref ref-type="fig" rid="F10">–42</xref><xref ref-type="fig" rid="F16">, 66</xref><xref ref-type="fig" rid="F16">–69</xref><xref ref-type="fig" rid="F18">, 73h</xref></tp:nomenclature><tp:treatment-sec sec-type="Description"><title>Description.</title><p>Length: 6.2–7.0 (mean 6.6 mm); width: 1.6–2.0 mm (mean 1.83 mm). Habitus as in Fig. <xref ref-type="fig" rid="F5">12</xref>.</p><p>Colour: Light dark brown, palps pale.</p><p>Macrosculpture: Head and pronotum smooth, elytra vaguely punctate, body moderately shiny and wholly pubescent.</p><p>Microsculpture: Densely and more or less transversely striate on head and pronotum, faint on elytra.</p><p>Head rather elongate (Fig. <xref ref-type="fig" rid="F6">22</xref>), less stout than in <italic><tp:taxon-name><tp:taxon-name-part taxon-name-part-type="genus">Dongodytes</tp:taxon-name-part> <tp:taxon-name-part taxon-name-part-type="species">jinzhuensis</tp:taxon-name-part></tp:taxon-name></italic> sp. n., distinctly longer than wide, HL/HW=2.7–2.9 (mean 2.8); widest at about middle from labrum, head excluding mandibles distinctly longer than pronotum (1.4–1.9 times, mean 1.6); head (including mandibles) plus prothorax as long as elytra; genae distinctly expanded posteriorly though less so than in <italic><tp:taxon-name><tp:taxon-name-part taxon-name-part-type="genus">Dongodytes</tp:taxon-name-part> <tp:taxon-name-part taxon-name-part-type="species">jinzhuensis</tp:taxon-name-part></tp:taxon-name></italic> sp. n., collar-shaped neck distinct, head about 2.3 times wider than collar-shaped neck, suddenly constricted before collar-shaped neck; almost parallel-sided in median part; two pairs of supraorbital setae present, anterior ones slightly longer than the posterior which are distinctly longer than pubescent setae and easily recognized; clypeus 10-setose; a pair of suborbital setae present, close to neck constriction; labial suture well developed; mentum quadrisetose, setae at base and median parts respectively, basal pits distinct, mental tooth simple; submentum octosetose; ligula 12-setose apically; palps slender, 4<sup>th</sup> maxillary palpomere slightly longer than 3<sup>rd</sup>, 2<sup>nd</sup> labial palpomere much longer than 3<sup>rd</sup>, bisetose on inner margin; antennae extending at about apical 1/6 of elytra, 1<sup>st</sup> antennomere distinctly longer than 2<sup>nd</sup>, which is the shortest, 3<sup>rd</sup> the longest, over twice as long as 2<sup>nd</sup>, gradually shortened from 4<sup>th</sup> until 10<sup>th</sup>, 11<sup>th</sup> as long as 8<sup>th</sup> and distinctly longer than 10<sup>th</sup>.</p><p>Prothorax much longer than wide though propleura distinctly tumid, widest at about 1/3 from base; pronotum narrower than head, PW/HW=0.9, and than prothorax, PW/PTW=0.7–0.8 (mean 0.8); front narrower than base, PAW/PBW=0.7–0.8 (mean 0.8); lateral borders almost parallel-sided in frontal half, then feebly expanded at about basal 1/3, distinctly sinuate before hind angles; front angles right, hind angles broadly obtuse; only basal pair of latero-marginal setae present, close to hind angles.</p><p>Elytra moderately elongate, much wider than prothorax, EW/PTW=1.5–2.0 (mean 1.8); much longer than wide, EL/EW=1.8–2.0 (mean 1.9); widest at about apical 1/3, lateral sides near base not well marked, and nearly straight; striae well marked, only preapical dorsal pore present, at about apical 1/6 of elytra; chaetotaxy similar in <italic><tp:taxon-name><tp:taxon-name-part taxon-name-part-type="genus">Dongodytes</tp:taxon-name-part> <tp:taxon-name-part taxon-name-part-type="species">deharvengi</tp:taxon-name-part></tp:taxon-name></italic>.</p><p>Male genitalia (Figs <xref ref-type="fig" rid="F10">41</xref>–<xref ref-type="fig" rid="F10">42</xref>): Median lobe of aedeagus much shorter than in <italic><tp:taxon-name><tp:taxon-name-part taxon-name-part-type="genus">Dongodytes</tp:taxon-name-part> <tp:taxon-name-part taxon-name-part-type="species">deharvengi</tp:taxon-name-part></tp:taxon-name></italic>, widely and strongly arcuate, sagittal aileron moderately sized but very distinct, apex slender in profile; inner sac armed with a long and rather narrower copulatory piece about 2/5 as long as the median lobe; in dorsal view, apical lobe moderately in width, roundly truncate at apex, not parallel-sided at subapical part; right paramere thin at apex, with two long apical setae, left paramere stout, triangular, with four long setae at subapex and apex.</p></tp:treatment-sec><tp:treatment-sec sec-type="Etymology"><title>Etymology.</title><p>The name of this new species indicates that it was really a surprise for us to collect the type material in a cave which is very close to caves Jinzhu Dong I and Jinzhu Dong II (about 2 km only), the type localities of <italic><tp:taxon-name><tp:taxon-name-part taxon-name-part-type="genus">Dongodytes</tp:taxon-name-part> <tp:taxon-name-part taxon-name-part-type="species">jinzhuensis</tp:taxon-name-part></tp:taxon-name></italic> sp. n.</p></tp:treatment-sec><tp:treatment-sec sec-type="Remarks"><title>Remarks.</title><p><italic><tp:taxon-name><tp:taxon-name-part taxon-name-part-type="genus">Dongodytes</tp:taxon-name-part> <tp:taxon-name-part taxon-name-part-type="species">inexpectatus</tp:taxon-name-part></tp:taxon-name></italic> sp. n. is similar to <italic><tp:taxon-name><tp:taxon-name-part taxon-name-part-type="genus">Dongodytes</tp:taxon-name-part> <tp:taxon-name-part taxon-name-part-type="species">brevipenis</tp:taxon-name-part></tp:taxon-name></italic> sp. n., but it is easily distinguished from the latter by its stouter head and pronotum, and lateral sides of elytra distinctly sinuate against 1<sup>st</sup> and 2<sup>nd</sup> umbilicate pores (indistinctly sinuate in <italic><tp:taxon-name><tp:taxon-name-part taxon-name-part-type="genus">Dongodytes</tp:taxon-name-part> <tp:taxon-name-part taxon-name-part-type="species">brevipenis</tp:taxon-name-part></tp:taxon-name></italic>). Compared to <italic><tp:taxon-name><tp:taxon-name-part taxon-name-part-type="genus">Dongodytes</tp:taxon-name-part> <tp:taxon-name-part taxon-name-part-type="species">jinzhuensis</tp:taxon-name-part></tp:taxon-name></italic> sp. n., <italic><tp:taxon-name><tp:taxon-name-part taxon-name-part-type="genus">Dongodytes</tp:taxon-name-part> <tp:taxon-name-part taxon-name-part-type="species">inexpectatus</tp:taxon-name-part></tp:taxon-name></italic> sp. n. is much slender and smaller, head much less expanded, clypeus 10-setose (sexsetose in <italic><tp:taxon-name><tp:taxon-name-part taxon-name-part-type="genus">Dongodytes</tp:taxon-name-part> <tp:taxon-name-part taxon-name-part-type="species">jinzhuensis</tp:taxon-name-part></tp:taxon-name></italic>), and only posterior pair of latero-marginal setae present on pronotum (two pairs present in <italic><tp:taxon-name><tp:taxon-name-part taxon-name-part-type="genus">Dongodytes</tp:taxon-name-part> <tp:taxon-name-part taxon-name-part-type="species">jinzhuensis</tp:taxon-name-part></tp:taxon-name></italic>).</p></tp:treatment-sec><tp:treatment-sec sec-type="Material examined"><title>Material examined.</title><p>Holotype: male, Guangxi: Du’an: Gaoling: Nongchi: cave Nongguangshang Dong II, <named-content xmlns:xlink="http://www.w3.org/1999/xlink" content-type="dwc:verbatimCoordinates" xlink:type="simple">24°05.4263N, 108°04.5726E</named-content>, 175 m, 2013-XII-27, leg. Mingyi Tian, Weixin Liu, Haomin Yin &amp; Xiaozhu Luo, in SCAU; Paratypes: 2 females, ibid, in SCAU.</p></tp:treatment-sec><tp:treatment-sec sec-type="Distribution"><title>Distribution.</title><p>Guangxi (Du’an). Known only from the limestone cave called Nongguanshang Dong II in Gaoling (Figs <xref ref-type="fig" rid="F1">1e</xref> and <xref ref-type="fig" rid="F18">73h</xref>).</p><p>The entrance of Nongguanshang Dong II (Figs <xref ref-type="fig" rid="F16">66</xref>–<xref ref-type="fig" rid="F16">69</xref>) is in a corn field. Along the artificial steps it is easy to entre. It is a small cave, with a pool at about 30 m from the entrance which is water source of the local people. On the right of the pool, there is a gallery partially covered by water. The length of Nongguanshang Dong II is unknown and we surveyed up to about 100 m. The beetles were discovered on the ground and the wall in a small area on the gallery’s right side. Other cave animals found in the cave are crickets, spiders, isopods, shrimps, millipedes and snails.</p><fig id="F16" position="float" orientation="portrait"><label>Figures 66–69.</label><caption><p>Nongguanshang Dong, type locality of <tp:taxon-name><tp:taxon-name-part taxon-name-part-type="genus">Dongodytes</tp:taxon-name-part> (<tp:taxon-name-part taxon-name-part-type="subgenus">Dongodytodes</tp:taxon-name-part>) <tp:taxon-name-part taxon-name-part-type="species">inexpectatus</tp:taxon-name-part></tp:taxon-name> sp. n. <bold>66–67</bold> entrance of the cave <bold>68</bold> a pool at the end of the passage <bold>69</bold> a sketch of the cave.</p></caption><graphic xmlns:xlink="http://www.w3.org/1999/xlink" xlink:href="zookeys-454-069-g016.jpg" position="float" orientation="portrait" xlink:type="simple" id="oo_33947.jpg"/></fig></tp:treatment-sec><tp:treatment-sec><!--Section generated to contain objects referenced in tp:taxon-treatment.--><fig id="F1" position="float" orientation="portrait"><label>Figure 1.</label><caption><p>Surveyed caves in Du’an Karst from which trechine beetles were discovered. <bold>a</bold> Qiaoxu Dong (Qibainong) <bold>b</bold> Lubian Dong (Xia’ao) <bold>c</bold> Shuiyuan Dong (Longfu) <bold>d</bold> Jinzhu Dong I and Jinzhu Dong II <bold>e</bold> Nongguanshang Dong II <bold>f</bold> Baxian Dong (Chengjiang) <bold>g</bold> Diaomao Dong (Chengjiang) <bold>h</bold> Nongzhong Dong I (Chengjiang) <bold>i</bold> Nongqu Dong (Longwan) <bold>j</bold> Longhuan Dong (Longwan) <bold>k</bold> Lapo Dong I (Lalie).</p></caption><graphic xmlns:xlink="http://www.w3.org/1999/xlink" xlink:href="zookeys-454-069-g001.jpg" position="float" orientation="portrait" xlink:type="simple" id="oo_33932.jpg"/></fig><fig id="F5" position="float" orientation="portrait"><label>Figures 12–15.</label><caption><p>Habitus of <italic><tp:taxon-name><tp:taxon-name-part taxon-name-part-type="genus">Dongodytes</tp:taxon-name-part></tp:taxon-name></italic> species. <bold>12</bold> <tp:taxon-name><tp:taxon-name-part taxon-name-part-type="genus">Dongodytes</tp:taxon-name-part> (<tp:taxon-name-part taxon-name-part-type="subgenus">Dongodytodes</tp:taxon-name-part>) <tp:taxon-name-part taxon-name-part-type="species">inexpectatus</tp:taxon-name-part></tp:taxon-name> sp. n. male, holotype <bold>13</bold> <tp:taxon-name><tp:taxon-name-part taxon-name-part-type="genus">Dongodytes</tp:taxon-name-part> (<tp:taxon-name-part taxon-name-part-type="subgenus">Dongodytodes</tp:taxon-name-part>) <tp:taxon-name-part taxon-name-part-type="species">brevipenis</tp:taxon-name-part></tp:taxon-name> sp. n. male, paratype, from Longwan: Nongqu Dong <bold>14</bold> ibid, from Chengjinag: Diaomao Dong <bold>15</bold> <tp:taxon-name><tp:taxon-name-part taxon-name-part-type="genus">Dongodytes</tp:taxon-name-part> (<tp:taxon-name-part taxon-name-part-type="subgenus">Dongodytodes</tp:taxon-name-part>) <tp:taxon-name-part taxon-name-part-type="species">yaophilus</tp:taxon-name-part></tp:taxon-name> sp. n. female, paratype. Scale bar: 1.0 mm.</p></caption><graphic xmlns:xlink="http://www.w3.org/1999/xlink" xlink:href="zookeys-454-069-g005.jpg" position="float" orientation="portrait" xlink:type="simple" id="oo_33936.jpg"/></fig><fig id="F6" position="float" orientation="portrait"><label>Figures 16–24.</label><caption><p>Head of <italic><tp:taxon-name><tp:taxon-name-part taxon-name-part-type="genus">Dongodytes</tp:taxon-name-part></tp:taxon-name></italic> species. <bold>16</bold> <tp:taxon-name><tp:taxon-name-part taxon-name-part-type="genus">Dongodytes</tp:taxon-name-part> <tp:taxon-name-part taxon-name-part-type="sensu">(s. str.)</tp:taxon-name-part> <tp:taxon-name-part taxon-name-part-type="species">baxian</tp:taxon-name-part></tp:taxon-name> M, male, holotype <bold>17</bold> <tp:taxon-name><tp:taxon-name-part taxon-name-part-type="genus">Dongodytes</tp:taxon-name-part> <tp:taxon-name-part taxon-name-part-type="sensu">(s. str.)</tp:taxon-name-part> <tp:taxon-name-part taxon-name-part-type="species">elongatus</tp:taxon-name-part></tp:taxon-name> sp. n. male, holotype <bold>18</bold> <tp:taxon-name><tp:taxon-name-part taxon-name-part-type="genus">Dongodytes</tp:taxon-name-part> <tp:taxon-name-part taxon-name-part-type="sensu">(s. str.)</tp:taxon-name-part> <tp:taxon-name-part taxon-name-part-type="species">lani</tp:taxon-name-part></tp:taxon-name> sp. n. male, holotype <bold>19</bold> <tp:taxon-name><tp:taxon-name-part taxon-name-part-type="genus">Dongodytes</tp:taxon-name-part> <tp:taxon-name-part taxon-name-part-type="sensu">(s. str.)</tp:taxon-name-part> <tp:taxon-name-part taxon-name-part-type="species">troglodytes</tp:taxon-name-part></tp:taxon-name> sp. n. male, holotype <bold>20</bold> <tp:taxon-name><tp:taxon-name-part taxon-name-part-type="genus">Dongodytes</tp:taxon-name-part> (<tp:taxon-name-part taxon-name-part-type="subgenus">Dongodytodes</tp:taxon-name-part>) <tp:taxon-name-part taxon-name-part-type="species">deharvengi</tp:taxon-name-part></tp:taxon-name>, male, holotype <bold>21</bold> <tp:taxon-name><tp:taxon-name-part taxon-name-part-type="genus">Dongodytes</tp:taxon-name-part> (<tp:taxon-name-part taxon-name-part-type="subgenus">Dongodytodes</tp:taxon-name-part>) <tp:taxon-name-part taxon-name-part-type="species">jinzhuensis</tp:taxon-name-part></tp:taxon-name> sp. n. female, paratype <bold>22</bold> <tp:taxon-name><tp:taxon-name-part taxon-name-part-type="genus">Dongodytes</tp:taxon-name-part> (<tp:taxon-name-part taxon-name-part-type="subgenus">Dongodytodes</tp:taxon-name-part>) <tp:taxon-name-part taxon-name-part-type="species">inexpectatus</tp:taxon-name-part></tp:taxon-name> sp. n. male, holotype <bold>23</bold> <tp:taxon-name><tp:taxon-name-part taxon-name-part-type="genus">Dongodytes</tp:taxon-name-part> (<tp:taxon-name-part taxon-name-part-type="subgenus">Dongodytodes</tp:taxon-name-part>) <tp:taxon-name-part taxon-name-part-type="species">brevipenis</tp:taxon-name-part></tp:taxon-name> sp. n. male, holotype <bold>24</bold> <tp:taxon-name><tp:taxon-name-part taxon-name-part-type="genus">Dongodytes</tp:taxon-name-part> (<tp:taxon-name-part taxon-name-part-type="subgenus">Dongodytodes</tp:taxon-name-part>) <tp:taxon-name-part taxon-name-part-type="species">yaophilus</tp:taxon-name-part></tp:taxon-name> sp. n. male, holotype.</p></caption><graphic xmlns:xlink="http://www.w3.org/1999/xlink" xlink:href="zookeys-454-069-g006.jpg" position="float" orientation="portrait" xlink:type="simple" id="oo_33937.jpg"/></fig><fig id="F10" position="float" orientation="portrait"><label>Figures 39–46.</label><caption><p>Male genitalia of <tp:taxon-name><tp:taxon-name-part taxon-name-part-type="genus">Dongodytes</tp:taxon-name-part> (<tp:taxon-name-part taxon-name-part-type="subgenus">Dongodytodes</tp:taxon-name-part>)</tp:taxon-name> species (median lobe and parameres in lateral view, apical part of median lobe in dorsal view). <bold>39–40</bold> <tp:taxon-name><tp:taxon-name-part taxon-name-part-type="genus">Dongodytes</tp:taxon-name-part> (<tp:taxon-name-part taxon-name-part-type="subgenus">Dongodytodes</tp:taxon-name-part>) <tp:taxon-name-part taxon-name-part-type="species">jinzhuensis</tp:taxon-name-part></tp:taxon-name> sp. n. <bold>41–42</bold> <tp:taxon-name><tp:taxon-name-part taxon-name-part-type="genus">Dongodytes</tp:taxon-name-part> (<tp:taxon-name-part taxon-name-part-type="subgenus">Dongodytodes</tp:taxon-name-part>) <tp:taxon-name-part taxon-name-part-type="species">inexpectatus</tp:taxon-name-part></tp:taxon-name> sp. n. <bold>43–44</bold> <tp:taxon-name><tp:taxon-name-part taxon-name-part-type="genus">Dongodytes</tp:taxon-name-part> (<tp:taxon-name-part taxon-name-part-type="subgenus">Dongodytodes</tp:taxon-name-part>) <tp:taxon-name-part taxon-name-part-type="species">brevipenis</tp:taxon-name-part></tp:taxon-name> sp. n. <bold>45–46</bold> <tp:taxon-name><tp:taxon-name-part taxon-name-part-type="genus">Dongodytes</tp:taxon-name-part> (<tp:taxon-name-part taxon-name-part-type="subgenus">Dongodytodes</tp:taxon-name-part>) <tp:taxon-name-part taxon-name-part-type="species">yaophilus</tp:taxon-name-part></tp:taxon-name> sp. n.</p></caption><graphic xmlns:xlink="http://www.w3.org/1999/xlink" xlink:href="zookeys-454-069-g010.jpg" position="float" orientation="portrait" xlink:type="simple" id="oo_33941.jpg"/></fig><fig id="F18" position="float" orientation="portrait"><label>Figure 73.</label><caption><p>Distribution of the genus <italic><tp:taxon-name><tp:taxon-name-part taxon-name-part-type="genus">Dongodytes</tp:taxon-name-part></tp:taxon-name></italic>. <bold>a</bold> <tp:taxon-name><tp:taxon-name-part taxon-name-part-type="genus">Dongodytes</tp:taxon-name-part> <tp:taxon-name-part taxon-name-part-type="sensu">(s. str.)</tp:taxon-name-part> <tp:taxon-name-part taxon-name-part-type="species">giraffa</tp:taxon-name-part></tp:taxon-name> Uéno <bold>b</bold> <tp:taxon-name><tp:taxon-name-part taxon-name-part-type="genus">Dongodytes</tp:taxon-name-part> <tp:taxon-name-part taxon-name-part-type="sensu">(s. str.)</tp:taxon-name-part> <tp:taxon-name-part taxon-name-part-type="species">grandis</tp:taxon-name-part></tp:taxon-name> Uéno <bold>c</bold> <tp:taxon-name><tp:taxon-name-part taxon-name-part-type="genus">Dongodytes</tp:taxon-name-part> <tp:taxon-name-part taxon-name-part-type="sensu">(s. str.)</tp:taxon-name-part> <tp:taxon-name-part taxon-name-part-type="species">fowleri</tp:taxon-name-part></tp:taxon-name> Deuve <bold>d</bold> <tp:taxon-name><tp:taxon-name-part taxon-name-part-type="genus">Dongodytes</tp:taxon-name-part> (<tp:taxon-name-part taxon-name-part-type="subgenus">Dongodytodes</tp:taxon-name-part>) <tp:taxon-name-part taxon-name-part-type="species">yaophilus</tp:taxon-name-part></tp:taxon-name> sp. n. <bold>e</bold> <tp:taxon-name><tp:taxon-name-part taxon-name-part-type="genus">Dongodytes</tp:taxon-name-part> (<tp:taxon-name-part taxon-name-part-type="subgenus">Dongodytodes</tp:taxon-name-part>) <tp:taxon-name-part taxon-name-part-type="species">deharvengi</tp:taxon-name-part></tp:taxon-name> Tian <bold>f</bold> <tp:taxon-name><tp:taxon-name-part taxon-name-part-type="genus">Dongodytes</tp:taxon-name-part> <tp:taxon-name-part taxon-name-part-type="sensu">(s. str.)</tp:taxon-name-part> <tp:taxon-name-part taxon-name-part-type="species">troglodytes</tp:taxon-name-part></tp:taxon-name> sp. n. <bold>g</bold> <tp:taxon-name><tp:taxon-name-part taxon-name-part-type="genus">Dongodytes</tp:taxon-name-part> (<tp:taxon-name-part taxon-name-part-type="subgenus">Dongodytodes</tp:taxon-name-part>) <tp:taxon-name-part taxon-name-part-type="species">jinzhuensis</tp:taxon-name-part></tp:taxon-name> sp. n. <bold>h</bold> <tp:taxon-name><tp:taxon-name-part taxon-name-part-type="genus">Dongodytes</tp:taxon-name-part> (<tp:taxon-name-part taxon-name-part-type="subgenus">Dongodytodes</tp:taxon-name-part>) <tp:taxon-name-part taxon-name-part-type="species">inexpectatus</tp:taxon-name-part></tp:taxon-name> sp. n. <bold>i</bold> <tp:taxon-name><tp:taxon-name-part taxon-name-part-type="genus">Dongodytes</tp:taxon-name-part> (<tp:taxon-name-part taxon-name-part-type="subgenus">Dongodytodes</tp:taxon-name-part>) <tp:taxon-name-part taxon-name-part-type="species">brevipenis</tp:taxon-name-part></tp:taxon-name> sp. n. <bold>j</bold> <tp:taxon-name><tp:taxon-name-part taxon-name-part-type="genus">Dongodytes</tp:taxon-name-part> <tp:taxon-name-part taxon-name-part-type="sensu">(s. str.)</tp:taxon-name-part> <tp:taxon-name-part taxon-name-part-type="species">baxian</tp:taxon-name-part></tp:taxon-name> Tian <bold>k</bold> <tp:taxon-name><tp:taxon-name-part taxon-name-part-type="genus">Dongodytes</tp:taxon-name-part> <tp:taxon-name-part taxon-name-part-type="sensu">(s. str.)</tp:taxon-name-part> <tp:taxon-name-part taxon-name-part-type="species">lani</tp:taxon-name-part></tp:taxon-name> sp. n. <bold>l</bold> <tp:taxon-name><tp:taxon-name-part taxon-name-part-type="genus">Dongodytes</tp:taxon-name-part> <tp:taxon-name-part taxon-name-part-type="sensu">(s. str.)</tp:taxon-name-part> <tp:taxon-name-part taxon-name-part-type="species">elongatus</tp:taxon-name-part></tp:taxon-name> sp. n. Star: species of <italic><tp:taxon-name><tp:taxon-name-part taxon-name-part-type="genus">Dongodytes</tp:taxon-name-part></tp:taxon-name></italic> (s. str.); square: species of <italic><tp:taxon-name><tp:taxon-name-part taxon-name-part-type="subgenus">Dongodytodes</tp:taxon-name-part></tp:taxon-name></italic>.</p></caption><graphic xmlns:xlink="http://www.w3.org/1999/xlink" xlink:href="zookeys-454-069-g018.jpg" position="float" orientation="portrait" xlink:type="simple" id="oo_33949.jpg"/></fig></tp:treatment-sec></tp:taxon-treatment>
